# Supplementary material for: Personalized‐Context‐Aware Age Gap: A New Multi‐Omics Measurement Based on Age‐Enhanced Model AOE‐Net for Aging Acceleration and Chronic Disease Risk Prediction
Source: Aging Cell. 2026 May 28;25(6):e70552. doi: 10.1111/acel.70552 (PMC13240351; doi:10.1111/acel.70552)
Supplement: Supplementary file 2 — Table S1: Limma results for the gene expression changes between individuals with no disease (n=136) vs individuals with generalized SA (n=146) using transcriptomics data. [file ACEL-25-e70552-s001.xlsx]

## Sheet: Table1
Table S1 Limma results for the gene expression changes between individuals with no disease (n=136) vs individuals with generalized SA (n=146) using transcriptomics data
ens_gene	ext_gene	logFC	AveExpr	t	P.Value	adj.P.Val	B
ENSG00000211890	IGHA2	0.670839	4.64406	4.45548	1.10209e-05	0.0399998	3.07323
ENSG00000229314	ORM1	0.632536	2.90422	4.32996	1.90893e-05	0.0399998	2.45537
ENSG00000183019	MCEMP1	0.330876	4.01835	4.29748	2.19353e-05	0.0399998	2.44451
ENSG00000198734	F5	0.280572	4.16196	4.28444	2.31845e-05	0.0399998	2.40145
ENSG00000147324	MFHAS1	0.164491	3.42691	4.28418	2.31797e-05	0.0399998	2.35613
ENSG00000135898	GPR55	0.258507	1.7733	4.3147	2.03257e-05	0.0399998	2.0769
ENSG00000214279	SCART1	-0.402234	1.30197	-4.36688	1.62154e-05	0.0399998	1.99379
ENSG00000111684	LPCAT3	0.158223	4.11703	4.20106	3.30235e-05	0.049853	2.09075
ENSG00000038427	VCAN	0.218852	7.35934	4.1076	4.88466e-05	0.0655468	1.74349
ENSG00000173114	LRRN3	0.479218	2.21238	4.04268	6.39229e-05	0.0771997	1.32758
ENSG00000280237	ENSG00000280237	0.257752	2.05221	3.94981	9.29661e-05	0.102068	0.956819
ENSG00000058668	ATP2B4	0.134812	5.50521	3.87189	0.000126784	0.112419	0.923022
ENSG00000070718	AP3M2	0.137841	2.924	3.84657	0.000140084	0.112419	0.772782
ENSG00000138639	ARHGAP24	0.21516	2.28133	3.8653	0.000130125	0.112419	0.73085
ENSG00000104613	INTS10	0.06886	4.39029	3.81543	0.000158245	0.112419	0.726906
ENSG00000280832	GSEC	0.265806	2.31505	3.83367	0.000147384	0.112419	0.640449
ENSG00000267194	ENSG00000267194	0.192534	1.79924	3.82806	0.000150626	0.112419	0.496096
ENSG00000177628	GBA	0.138121	4.93617	3.7934	0.000172413	0.115679	0.653374
ENSG00000157259	GATAD1	-0.0954046	3.52507	-3.72986	0.00022029	0.135862	0.426171
ENSG00000100731	PCNX1	0.124789	5.98781	3.72434	0.000224993	0.135862	0.420668
ENSG00000183813	CCR4	0.221905	3.53011	3.6089	0.000348087	0.196016	0.0359568
ENSG00000187554	TLR5	0.213237	3.45011	3.59973	0.000360134	0.196016	0.00448629
ENSG00000132514	CLEC10A	0.236582	3.35201	3.57693	0.000392007	0.196016	-0.0692111
ENSG00000044574	HSPA5	0.112836	6.52748	3.5611	0.000415407	0.196016	-0.111862
ENSG00000134910	STT3A	0.105802	4.84434	3.55817	0.000419912	0.196016	-0.122761
ENSG00000166598	HSP90B1	0.101749	6.87372	3.55275	0.000428368	0.196016	-0.137586
ENSG00000164530	PI16	0.2967	2.1917	3.5467	0.000438223	0.196016	-0.261409
ENSG00000137656	BUD13	0.0866046	3.36223	3.5008	0.000518028	0.202639	-0.305626
ENSG00000079739	PGM1	0.112951	4.00102	3.49076	0.000537256	0.202639	-0.331915
ENSG00000170458	CD14	0.180974	7.72064	3.49062	0.000537594	0.202639	-0.332439
ENSG00000170525	PFKFB3	0.224402	4.7423	3.48263	0.000553705	0.202639	-0.362199
ENSG00000211653	IGLV1-40	0.349344	2.15378	3.49254	0.000534256	0.202639	-0.408828
ENSG00000224373	IGHV4-59	0.397042	1.30002	3.51672	0.000489163	0.202639	-0.52475
ENSG00000177575	CD163	0.190263	4.67763	3.42597	0.00067864	0.234169	-0.537498
ENSG00000158089	GALNT14	0.369365	0.741258	3.42902	0.000671225	0.234169	-0.914413
ENSG00000127948	POR	0.12251	5.37486	3.39721	0.000751527	0.245303	-0.629067
ENSG00000123358	NR4A1	-0.270297	1.45802	-3.40216	0.000738423	0.245303	-0.825846
ENSG00000260804	LINC01963	0.142633	2.22301	3.37477	0.000813622	0.254684	-0.750984
ENSG00000203326	ZNF525	-0.168555	1.94616	-3.37171	0.000822446	0.254684	-0.800508
ENSG00000091106	NLRC4	0.1427	4.44088	3.36023	0.000856378	0.258562	-0.73596
ENSG00000211895	IGHA1	0.439193	6.52609	3.35132	0.000884739	0.259353	-0.76318
ENSG00000196526	AFAP1	0.266994	1.87848	3.34551	0.000901949	0.259353	-0.87794
ENSG00000133639	BTG1	-0.09026	7.60558	-3.32462	0.000970058	0.265736	-0.835849
ENSG00000161944	ASGR2	0.228155	3.36925	3.31224	0.00101323	0.265736	-0.870873
ENSG00000067369	TP53BP1	0.106351	3.38099	3.30688	0.0010318	0.265736	-0.886135
ENSG00000108984	MAP2K6	0.168655	2.13067	3.32768	0.000959782	0.265736	-0.894871
ENSG00000111796	KLRB1	-0.20918	4.82578	-3.30638	0.00103416	0.265736	-0.902429
ENSG00000069329	VPS35	0.0711033	5.49274	3.27585	0.00114865	0.289006	-0.995425
ENSG00000136731	UGGT1	0.0863528	5.30075	3.25618	0.00122896	0.302901	-1.05364
ENSG00000152518	ZFP36L2	-0.0997979	7.25969	-3.23376	0.00132679	0.305906	-1.10478
ENSG00000125780	TGM3	0.311384	2.23199	3.24453	0.00127966	0.305906	-1.10997
ENSG00000211651	IGLV1-44	0.331948	2.24944	3.23268	0.00133265	0.305906	-1.13176
ENSG00000160789	LMNA	0.197037	3.34265	3.21107	0.00143348	0.305906	-1.16165
ENSG00000211734	TRBV5-1	0.208397	2.3207	3.21659	0.00140663	0.305906	-1.17495
ENSG00000182782	HCAR2	0.197604	5.62238	3.19708	0.0015033	0.305906	-1.22628
ENSG00000125107	CNOT1	0.0723011	6.17688	3.19526	0.0015119	0.305906	-1.22761
ENSG00000116127	ALMS1	0.135657	2.31741	3.19266	0.00152522	0.305906	-1.24183
ENSG00000129757	CDKN1C	-0.300872	2.7756	-3.18223	0.00158076	0.305906	-1.2492
ENSG00000100462	PRMT5	0.114047	4.00268	3.17652	0.00161036	0.305906	-1.26915
ENSG00000167740	CYB5D2	-0.110327	2.4741	-3.17891	0.00159747	0.305906	-1.26974
ENSG00000118705	RPN2	0.0802546	5.64138	3.18169	0.0015826	0.305906	-1.27048
ENSG00000058262	SEC61A1	0.0739194	6.40855	3.17454	0.0016211	0.305906	-1.28468
ENSG00000272602	ZNF595	-0.252473	1.34748	-3.18296	0.00157583	0.305906	-1.40704
ENSG00000156414	TDRD9	0.325377	0.949486	3.19595	0.00150869	0.305906	-1.43563
ENSG00000277443	MARCKS	0.165182	5.70671	3.16955	0.00164877	0.306342	-1.30521
ENSG00000151500	THYN1	0.090404	3.82913	3.16296	0.00168523	0.307484	-1.30443
ENSG00000185304	RGPD2	-0.584477	2.14356	-3.15964	0.00170584	0.307484	-1.35506
ENSG00000167536	DHRS13	0.19757	3.91253	3.14163	0.00181029	0.318948	-1.36591
ENSG00000187555	USP7	0.0549909	5.82095	3.13954	0.00182226	0.318948	-1.39045
ENSG00000198912	C1orf174	-0.0831353	3.81383	-3.12543	0.00190969	0.327411	-1.40931
ENSG00000204623	ZNRD1ASP	-0.13047	2.39592	-3.1221	0.00193086	0.327411	-1.42577
ENSG00000156265	MAP3K7CL	-0.253895	4.82237	-3.11826	0.001957	0.327411	-1.4494
ENSG00000121390	PSPC1	0.0613873	4.01365	3.1078	0.00202433	0.327411	-1.46306
ENSG00000260565	ERVK13-1	-0.123982	2.99912	-3.10168	0.0020656	0.327411	-1.46416
ENSG00000136813	ECPAS	0.0731783	4.65269	3.10407	0.00204939	0.327411	-1.48651
ENSG00000143546	S100A8	0.235397	10.539	3.09248	0.00212978	0.327411	-1.49144
ENSG00000211677	IGLC2	0.338202	5.6044	3.1037	0.0020538	0.327411	-1.49251
ENSG00000163918	RFC4	0.122198	2.16924	3.09068	0.00214171	0.327411	-1.52094
ENSG00000163754	GYG1	0.111152	4.63974	3.09103	0.00213926	0.327411	-1.5232
ENSG00000021355	SERPINB1	0.10158	7.11777	3.08472	0.00218407	0.329713	-1.52927
ENSG00000279496	ENSG00000279496	0.173787	5.14085	3.07266	0.00227272	0.33886	-1.58018
ENSG00000113368	LMNB1	0.183404	5.12149	3.06465	0.00233311	0.343621	-1.60262
ENSG00000183621	ZNF438	0.151332	3.20789	3.06063	0.00236302	0.343833	-1.57605
ENSG00000074800	ENO1	0.114975	8.24735	3.05544	0.0024033	0.345532	-1.59621
ENSG00000054118	THRAP3	0.06399	6.23751	3.03981	0.00252853	0.359259	-1.66601
ENSG00000062524	LTK	-0.26056	3.09628	-3.01558	0.00273582	0.373645	-1.69544
ENSG00000233392	UICLM	-0.321427	2.05647	-3.01436	0.00274653	0.373645	-1.72891
ENSG00000173230	GOLGB1	0.0677503	5.1667	3.01037	0.00278063	0.373645	-1.75239
ENSG00000141753	IGFBP4	-0.225525	1.3438	-3.01057	0.00277888	0.373645	-1.81738
ENSG00000141542	RAB40B	-0.166081	0.771791	-3.00994	0.00278447	0.373645	-1.91212
ENSG00000082397	EPB41L3	0.156654	3.22986	2.98964	0.00297176	0.379755	-1.76545
ENSG00000100985	MMP9	0.283353	6.61487	2.99865	0.00288935	0.379755	-1.77409
ENSG00000138772	ANXA3	0.261291	4.53929	2.99353	0.00293704	0.379755	-1.79007
ENSG00000159461	AMFR	-0.0688274	4.74177	-2.9938	0.00293247	0.379755	-1.79287
ENSG00000119616	FCF1	-0.0657847	4.13597	-2.98474	0.00301867	0.379755	-1.80413
ENSG00000133835	HSD17B4	0.0747501	4.79084	2.98717	0.00299539	0.379755	-1.81187
ENSG00000186470	BTN3A2	-0.177588	6.71769	-2.97798	0.00308546	0.384155	-1.82778
ENSG00000140280	LYSMD2	-0.0985045	4.14724	-2.96775	0.00318664	0.392705	-1.84953
ENSG00000135829	DHX9	0.0596142	6.00007	2.96454	0.00321935	0.392728	-1.87389
ENSG00000100422	CERK	-0.0597168	6.33395	-2.94454	0.0034299	0.414228	-1.92322
ENSG00000111640	GAPDH	0.104591	9.26572	2.93671	0.00351581	0.415648	-1.90237
ENSG00000134333	LDHA	0.0729063	6.4981	2.94001	0.00347938	0.415648	-1.93259
ENSG00000059804	SLC2A3	0.155064	7.06041	2.93413	0.0035449	0.415648	-1.93867
ENSG00000093167	LRRFIP2	0.0726147	4.11471	2.91832	0.00372508	0.425756	-1.98011
ENSG00000124942	AHNAK	0.113392	8.29277	2.908	0.00384747	0.425756	-1.98728
ENSG00000137265	IRF4	0.13376	3.027	2.89859	0.00396228	0.425756	-1.9982
ENSG00000101343	CRNKL1	0.0698127	4.36064	2.90873	0.00383869	0.425756	-2.01228
ENSG00000181016	LSMEM1	0.189129	1.87682	2.89868	0.00396118	0.425756	-2.02017
ENSG00000134086	VHL	-0.0694044	5.09419	-2.90953	0.00382915	0.425756	-2.02364
ENSG00000105321	CCDC9	0.108053	4.35849	2.89924	0.00395423	0.425756	-2.03722
ENSG00000123338	NCKAP1L	0.0637841	6.90535	2.88781	0.00409755	0.425756	-2.06331
ENSG00000258227	CLEC5A	0.239461	1.43843	2.894	0.00401953	0.425756	-2.06849
ENSG00000122218	COPA	0.0815195	6.13463	2.88794	0.00409595	0.425756	-2.0762
ENSG00000138029	HADHB	0.0567779	5.32265	2.88609	0.00411956	0.425756	-2.08674
ENSG00000241170	AP001992.1	0.156892	1.1589	2.89816	0.00396759	0.425756	-2.10063
ENSG00000172159	FRMD3	-0.226707	1.02694	-2.90248	0.00391444	0.425756	-2.10825
ENSG00000215022	AL008729.1	-0.214536	0.585788	-2.88569	0.00412465	0.425756	-2.21019
ENSG00000101574	METTL4	-0.10224	2.87251	-2.88052	0.00419146	0.428986	-2.04047
ENSG00000166997	CNPY4	0.0870529	3.07614	2.87612	0.00424914	0.431234	-2.05605
ENSG00000167562	ZNF701	-0.118616	2.58465	-2.865	0.00439795	0.438959	-2.07673
ENSG00000113013	HSPA9	0.067249	5.65018	2.86572	0.00438823	0.438959	-2.13922
ENSG00000156261	CCT8	0.0867191	5.5195	2.84749	0.0046419	0.45951	-2.1874
ENSG00000078967	UBE2D4	-0.102052	2.16098	-2.84158	0.00472706	0.460393	-2.14041
ENSG00000095932	SMIM24	-0.345997	1.91233	-2.84177	0.0047266	0.460393	-2.15085
ENSG00000149474	KAT14	0.0863739	2.74929	2.83595	0.00480935	0.46466	-2.14949
ENSG00000211794	TRAV12-3	0.200998	0.795828	2.82928	0.00490871	0.470496	-2.29171
ENSG00000186792	HYAL3	-0.220529	0.893099	-2.82388	0.00499045	0.474564	-2.29838
ENSG00000268734	AC245128.3	0.182586	2.70889	2.81196	0.00517565	0.486649	-2.20739
ENSG00000164975	SNAPC3	-0.0877101	3.58227	-2.80652	0.00526157	0.486649	-2.24847
ENSG00000211592	IGKC	0.254419	7.43732	2.8037	0.0053097	0.486649	-2.2671
ENSG00000211659	IGLV3-25	0.352772	1.29368	2.79761	0.00540807	0.486649	-2.29117
ENSG00000184557	SOCS3	0.250137	4.27739	2.80012	0.00536781	0.486649	-2.29163
ENSG00000171236	LRG1	0.17913	6.26659	2.79775	0.00540533	0.486649	-2.30742
ENSG00000184432	COPB2	0.062947	5.3674	2.79554	0.0054399	0.486649	-2.32145
ENSG00000255561	FDXACB1	-0.162598	0.783906	-2.80691	0.00525534	0.486649	-2.3481
ENSG00000128039	SRD5A3	-0.177659	1.72926	-2.78818	0.00556256	0.49189	-2.28669
ENSG00000178573	MAF	-0.116088	3.92589	-2.78358	0.00564049	0.49189	-2.31962
ENSG00000108479	GALK1	0.119165	4.33937	2.77998	0.00570212	0.49189	-2.34448
ENSG00000038274	MAT2B	-0.0728597	5.81585	-2.78115	0.00568208	0.49189	-2.35574
ENSG00000134202	GSTM3	-0.354062	1.0839	-2.78032	0.00569804	0.49189	-2.36997
ENSG00000112139	MDGA1	0.732958	1.64016	2.76654	0.00594186	0.508935	-2.32786
ENSG00000006125	AP2B1	0.0558402	6.11779	2.75878	0.00607763	0.516421	-2.40848
ENSG00000174151	CYB561D1	-0.0630491	4.81672	-2.75675	0.00611479	0.516421	-2.41487
ENSG00000114480	GBE1	0.106385	2.71753	2.74781	0.00628073	0.518712	-2.3617
ENSG00000142185	TRPM2	0.133859	3.65946	2.74745	0.0062874	0.518712	-2.39866
ENSG00000026508	CD44	0.0521249	7.584	2.74379	0.00635666	0.518712	-2.41539
ENSG00000120306	CYSTM1	0.165675	4.42382	2.74569	0.00632207	0.518712	-2.43292
ENSG00000164543	STK17A	-0.0618867	5.35705	-2.74984	0.00624272	0.518712	-2.43714
ENSG00000131203	IDO1	-0.287986	1.5847	-2.73958	0.00643859	0.518986	-2.40581
ENSG00000244482	LILRA6	0.163506	6.15673	2.73919	0.00644596	0.518986	-2.45721
ENSG00000196152	ZNF79	0.0990766	1.87348	2.73342	0.00655618	0.524364	-2.40162
ENSG00000196378	ZNF34	-0.135981	0.874076	-2.72511	0.00672035	0.533958	-2.50643
ENSG00000257267	ZNF271P	-0.0871358	3.2531	-2.71136	0.00699991	0.535367	-2.46788
ENSG00000102878	HSF4	0.154929	1.83246	2.70061	0.0072257	0.535367	-2.4758
ENSG00000110203	FOLR3	0.366983	4.33628	2.71774	0.00687308	0.535367	-2.4976
ENSG00000089351	GRAMD1A	0.0979549	6.46123	2.71902	0.00684293	0.535367	-2.50123
ENSG00000136250	AOAH	0.110768	6.46529	2.71449	0.00693533	0.535367	-2.51272
ENSG00000010818	HIVEP2	0.118142	3.86374	2.70129	0.00721141	0.535367	-2.52065
ENSG00000100596	SPTLC2	0.0793113	5.38447	2.71593	0.00690592	0.535367	-2.52189
ENSG00000249437	NAIP	0.176831	6.13157	2.70832	0.00706513	0.535367	-2.53381
ENSG00000149428	HYOU1	0.0982217	4.66433	2.70194	0.00719741	0.535367	-2.54705
ENSG00000173171	MTX1	0.101806	5.42163	2.70554	0.00712148	0.535367	-2.5476
ENSG00000120254	MTHFD1L	0.163343	0.731212	2.70257	0.00718413	0.535367	-2.55963
ENSG00000121316	PLBD1	0.118775	7.02395	2.69801	0.0072813	0.536197	-2.54097
ENSG00000103005	USB1	0.0992035	5.66202	2.69039	0.00744662	0.545048	-2.584
ENSG00000213799	ZNF845	-0.117511	2.09428	-2.67711	0.00774249	0.546612	-2.52191
ENSG00000118620	ZNF430	-0.135334	2.25853	-2.67484	0.00779411	0.546612	-2.52582
ENSG00000198574	SH2D1B	-0.253562	2.87782	-2.67301	0.00783892	0.546612	-2.54181
ENSG00000091436	MAP3K20	0.127974	2.37305	2.66739	0.00796586	0.546612	-2.54323
ENSG00000184371	CSF1	-0.138424	2.74337	-2.66982	0.00790959	0.546612	-2.54578
ENSG00000261324	AC010168.2	-0.144781	1.55304	-2.6752	0.00778592	0.546612	-2.54661
ENSG00000240225	ZNF542P	-0.152955	1.71815	-2.66808	0.0079499	0.546612	-2.55278
ENSG00000104783	KCNN4	0.150665	4.00574	2.68318	0.00760689	0.546612	-2.57241
ENSG00000151131	C12orf45	0.15108	1.22775	2.66886	0.00793168	0.546612	-2.58119
ENSG00000110080	ST3GAL4	0.153382	4.37003	2.67305	0.00783653	0.546612	-2.61017
ENSG00000007237	GAS7	0.104142	5.81139	2.67585	0.00777127	0.546612	-2.61838
ENSG00000153885	KCTD15	-0.117676	2.70159	-2.66265	0.00807682	0.551095	-2.5609
ENSG00000108960	MMD	-0.17783	3.35427	-2.65827	0.00818225	0.555152	-2.59953
ENSG00000185338	SOCS1	-0.171723	1.38755	-2.64419	0.00852242	0.560961	-2.61847
ENSG00000157693	TMEM268	-0.0935361	3.24427	-2.6454	0.00849257	0.560961	-2.62416
ENSG00000124067	SLC12A4	-0.0773765	3.73673	-2.64322	0.00854641	0.560961	-2.65429
ENSG00000198133	TMEM229B	-0.0859993	3.89959	-2.64135	0.008593	0.560961	-2.66642
ENSG00000257335	MGAM	0.18607	6.58122	2.64783	0.00843538	0.560961	-2.67402
ENSG00000132465	JCHAIN	0.288699	5.06502	2.6487	0.00841593	0.560961	-2.68474
ENSG00000140379	BCL2A1	0.184645	5.38626	2.64234	0.00857109	0.560961	-2.70224
ENSG00000187037	GPR141	0.200543	1.17346	2.63556	0.00873825	0.565021	-2.65977
ENSG00000167676	PLIN4	0.171826	4.0474	2.63522	0.00874877	0.565021	-2.68814
ENSG00000108309	RUNDC3A	-0.292636	4.64979	-2.63324	0.00880161	0.56541	-2.71372
ENSG00000166401	SERPINB8	0.095998	3.45585	2.62982	0.00888428	0.567701	-2.67165
ENSG00000266820	KPNA2P3	-0.368038	1.13614	-2.62177	0.00909615	0.572157	-2.69197
ENSG00000167552	TUBA1A	0.113133	7.54801	2.62175	0.00909373	0.572157	-2.71153
ENSG00000004487	KDM1A	0.0653447	4.28505	2.62407	0.00903299	0.572157	-2.72468
ENSG00000138166	DUSP5	-0.150588	2.08382	-2.61708	0.00921677	0.576741	-2.6547
ENSG00000249835	VCAN-AS1	0.155214	3.5552	2.61254	0.00933879	0.57703	-2.71605
ENSG00000169896	ITGAM	0.107162	6.86925	2.61304	0.00932465	0.57703	-2.74963
ENSG00000182885	ADGRG3	0.164159	6.84258	2.61161	0.00936474	0.57703	-2.75402
ENSG00000005810	MYCBP2	0.0921824	5.09326	2.60813	0.00945696	0.579755	-2.7828
ENSG00000124523	SIRT5	-0.0782144	2.66873	-2.60482	0.00954718	0.580994	-2.69211
ENSG00000268895	A1BG-AS1	0.143834	1.7859	2.60047	0.00966681	0.580994	-2.69378
ENSG00000123643	SLC36A1	0.142232	3.88591	2.60187	0.00962908	0.580994	-2.76109
ENSG00000164305	CASP3	-0.0954064	4.26738	-2.60037	0.0096696	0.580994	-2.78069
ENSG00000197417	SHPK	-0.106128	2.04085	-2.59821	0.00972958	0.581703	-2.69593
ENSG00000280046	AC104581.4	-0.250244	0.66403	-2.5936	0.00985896	0.586535	-2.78671
ENSG00000143365	RORC	-0.213628	2.1793	-2.58592	0.0100787	0.593757	-2.7227
ENSG00000104312	RIPK2	-0.0861973	3.17349	-2.58623	0.0100682	0.593757	-2.75815
ENSG00000151779	NBAS	0.0880853	3.48186	2.57994	0.0102503	0.600937	-2.78954
ENSG00000211663	IGLV3-19	0.288705	1.05852	2.57723	0.0103317	0.60278	-2.7735
ENSG00000244879	GABPB1-AS1	-0.232191	4.31295	-2.57065	0.0105286	0.610128	-2.8512
ENSG00000163221	S100A12	0.211457	6.84704	2.56963	0.0105587	0.610128	-2.85177
ENSG00000188352	FOCAD	0.0879785	2.8064	2.56735	0.0106235	0.61095	-2.78231
ENSG00000134755	DSC2	0.238674	3.23952	2.56427	0.0107204	0.613603	-2.81349
ENSG00000178814	OPLAH	0.183918	2.03764	2.55807	0.0109064	0.621307	-2.78226
ENSG00000239264	TXNDC5	0.30976	2.79529	2.55423	0.0110299	0.625388	-2.81485
ENSG00000140939	NOL3	0.160724	0.859816	2.55074	0.0111342	0.625433	-2.84913
ENSG00000256043	CTSO	-0.0783797	3.52543	-2.55208	0.0110922	0.625433	-2.8561
ENSG00000011376	LARS2	0.0953612	2.17702	2.54705	0.0112509	0.62906	-2.80673
ENSG00000101474	APMAP	0.106831	6.88519	2.54451	0.0113317	0.630656	-2.90978
ENSG00000177406	NINJ2-AS1	-0.0927167	2.93388	-2.54184	0.0114169	0.632486	-2.84504
ENSG00000140525	FANCI	0.104542	1.88072	2.53864	0.01152	0.635285	-2.8238
ENSG00000127922	SEM1	0.139955	3.64589	2.53253	0.0117202	0.641715	-2.90625
ENSG00000166913	YWHAB	0.0466631	7.44249	2.53182	0.0117429	0.641715	-2.92372
ENSG00000268218	AC137932.3	-0.130265	2.03999	-2.51934	0.0121602	0.644049	-2.86404
ENSG00000004468	CD38	-0.145258	2.48491	-2.51228	0.012402	0.644049	-2.89028
ENSG00000204576	PRR3	-0.0646616	2.96081	-2.51926	0.0121628	0.644049	-2.89826
ENSG00000154451	GBP5	-0.185896	6.29493	-2.52814	0.0118681	0.644049	-2.9619
ENSG00000153187	HNRNPU	0.0581241	7.26477	2.51555	0.0122896	0.644049	-2.96612
ENSG00000165280	VCP	0.0787699	6.4522	2.51814	0.0122009	0.644049	-2.98145
ENSG00000152127	MGAT5	0.071821	4.67539	2.51991	0.0121407	0.644049	-2.98189
ENSG00000042493	CAPG	0.128428	6.1575	2.51947	0.0121568	0.644049	-2.98354
ENSG00000116977	LGALS8	0.0619011	5.30148	2.51847	0.0121898	0.644049	-2.99491
ENSG00000089597	GANAB	0.0715944	6.35688	2.5116	0.0124256	0.644049	-2.99831
ENSG00000111642	CHD4	0.0816257	6.16407	2.51312	0.0123731	0.644049	-2.99921
ENSG00000096063	SRPK1	0.118778	5.21888	2.51505	0.0123071	0.644049	-3.00251
ENSG00000117242	PINK1-AS	-0.113516	2.05156	-2.488	0.0132672	0.646083	-2.92953
ENSG00000135002	RFK	-0.100048	2.31102	-2.49049	0.013176	0.646083	-2.9299
ENSG00000257354	AC048341.1	-0.11618	1.33838	-2.49337	0.0130714	0.646083	-2.93167
ENSG00000126821	SGPP1	-0.119521	2.79653	-2.49946	0.0128523	0.646083	-2.93229
ENSG00000167325	RRM1	0.0855673	2.98466	2.4926	0.0130992	0.646083	-2.95806
ENSG00000134061	CD180	0.113743	3.51748	2.49718	0.012934	0.646083	-2.97936
ENSG00000197043	ANXA6	0.0968327	7.474	2.49446	0.0130318	0.646083	-3.00777
ENSG00000077238	IL4R	0.107095	6.76109	2.49666	0.0129525	0.646083	-3.02262
ENSG00000138767	CNOT6L	-0.0737247	5.25939	-2.50612	0.0126167	0.646083	-3.02314
ENSG00000204569	PPP1R10	0.0668547	4.92924	2.50349	0.0127092	0.646083	-3.02535
ENSG00000181789	COPG1	0.0690257	5.52477	2.50499	0.0126566	0.646083	-3.02558
ENSG00000137413	TAF8	-0.0751861	4.35691	-2.49256	0.0131006	0.646083	-3.0334
ENSG00000130159	ECSIT	-0.112041	4.37013	-2.49114	0.0131524	0.646083	-3.03772
ENSG00000116299	ELAPOR1	0.323927	5.10894	2.49649	0.0129646	0.646083	-3.04254
ENSG00000075884	ARHGAP15	0.0708039	5.47728	2.48939	0.0132161	0.646083	-3.06164
ENSG00000259522	AL136295.4	-0.415853	1.9495	-2.48474	0.0133928	0.647988	-2.93567
ENSG00000211966	IGHV5-51	0.2529	1.25302	2.48351	0.0134346	0.647988	-2.95089
ENSG00000133706	LARS1	0.0646695	4.98034	2.48258	0.0134673	0.647988	-3.07422
ENSG00000104447	TRPS1	0.102699	2.21918	2.47079	0.0139122	0.653765	-2.9687
ENSG00000130038	CRACR2A	0.0789981	2.7012	2.4759	0.013718	0.653765	-2.9786
ENSG00000196455	PIK3R4	0.0823655	3.17978	2.47176	0.0138754	0.653765	-3.01492
ENSG00000171791	BCL2	0.0989257	4.57252	2.47243	0.0138496	0.653765	-3.08781
ENSG00000109320	NFKB1	0.0726915	5.32308	2.4757	0.0137254	0.653765	-3.09272
ENSG00000203710	CR1	0.163082	5.15706	2.47501	0.0137547	0.653765	-3.09345
ENSG00000152642	GPD1L	-0.085335	2.93824	-2.46784	0.0140257	0.654009	-3.00847
ENSG00000160883	HK3	0.103308	7.16297	2.46832	0.0140072	0.654009	-3.07514
ENSG00000031081	ARHGAP31	0.119115	2.44935	2.45466	0.0145422	0.657775	-3.01055
ENSG00000092200	RPGRIP1	-0.123695	2.61221	-2.45758	0.0144261	0.657775	-3.01057
ENSG00000182093	GET1	-0.104501	2.56069	-2.45587	0.0144941	0.657775	-3.01341
ENSG00000171596	NMUR1	-0.218774	2.89915	-2.46303	0.0142155	0.657775	-3.01381
ENSG00000085265	FCN1	0.122423	9.29824	2.45696	0.0144508	0.657775	-3.04542
ENSG00000064419	TNPO3	0.0798785	4.60721	2.45881	0.0143775	0.657775	-3.11873
ENSG00000132676	DAP3	0.0418497	5.28728	2.45962	0.0143457	0.657775	-3.12914
ENSG00000124226	RNF114	-0.046757	5.31442	-2.45754	0.0144278	0.657775	-3.13391
ENSG00000166927	MS4A7	-0.139582	4.64189	-2.45142	0.0146732	0.661225	-3.13693
ENSG00000213889	PPM1N	-0.109767	1.52858	-2.44743	0.0148324	0.661688	-3.01378
ENSG00000257017	HP	0.335194	2.5722	2.44719	0.0148478	0.661688	-3.03058
ENSG00000104903	LYL1	-0.154499	6.28004	-2.44817	0.0148052	0.661688	-3.14366
ENSG00000159339	PADI4	0.160441	6.55127	2.44424	0.0149649	0.664451	-3.1465
ENSG00000132466	ANKRD17	0.0641406	4.36946	2.4427	0.0150253	0.664691	-3.14639
ENSG00000146122	DAAM2	0.330409	1.59824	2.4357	0.0153187	0.671996	-3.0364
ENSG00000204390	HSPA1L	0.0983052	1.93107	2.43467	0.0153574	0.671996	-3.03738
ENSG00000198668	CALM1	0.0398973	7.56376	2.43565	0.0153163	0.671996	-3.13607
ENSG00000211644	IGLV1-51	0.244246	1.66942	2.43331	0.0154168	0.672163	-3.03946
ENSG00000107954	NEURL1	-0.174903	2.22606	-2.4275	0.0156602	0.672868	-3.05862
ENSG00000153790	C7orf31	-0.0930439	1.60039	-2.41874	0.0160356	0.672868	-3.06936
ENSG00000215421	ZNF407	0.0727775	2.94419	2.42069	0.0159512	0.672868	-3.11019
ENSG00000182749	PAQR7	-0.100585	2.88046	-2.41595	0.0161573	0.672868	-3.11679
ENSG00000187775	DNAH17	0.12797	3.25664	2.42272	0.015864	0.672868	-3.12672
ENSG00000180011	ZADH2	-0.0800742	3.87368	-2.42421	0.0157998	0.672868	-3.1634
ENSG00000173825	TIGD3	-0.143628	3.90545	-2.41899	0.0160265	0.672868	-3.17414
ENSG00000144040	SFXN5	0.0802251	4.16738	2.41917	0.0160173	0.672868	-3.18995
ENSG00000162654	GBP4	-0.142416	4.72615	-2.42786	0.0156464	0.672868	-3.19187
ENSG00000124151	NCOA3	0.0634039	5.09586	2.42841	0.0156207	0.672868	-3.19772
ENSG00000095139	ARCN1	0.0619165	5.41709	2.42758	0.0156562	0.672868	-3.20105
ENSG00000096996	IL12RB1	-0.0797664	4.60103	-2.41704	0.0161098	0.672868	-3.21228
ENSG00000134779	TPGS2	-0.13933	4.72271	-2.418	0.01607	0.672868	-3.21359
ENSG00000258634	AL160006.1	-0.0977378	1.92259	-2.41278	0.0162963	0.676324	-3.08089
ENSG00000122033	MTIF3	0.0744161	4.08202	2.41007	0.016416	0.676642	-3.2052
ENSG00000124486	USP9X	0.0685562	5.63721	2.41087	0.0163807	0.676642	-3.23734
ENSG00000179627	ZBTB42	-0.104626	1.95758	-2.40691	0.0165566	0.677809	-3.09379
ENSG00000136830	NIBAN2	0.105427	4.23883	2.40709	0.0165486	0.677809	-3.21902
ENSG00000101310	SEC23B	0.0696559	4.36395	2.40336	0.0167159	0.68202	-3.23271
ENSG00000026025	VIM	0.0795731	9.12251	2.4006	0.0168405	0.682494	-3.17079
ENSG00000136628	EPRS1	0.0604371	4.90164	2.40109	0.0168183	0.682494	-3.25523
ENSG00000084754	HADHA	0.0559243	6.62406	2.3975	0.0169814	0.685899	-3.24766
ENSG00000172650	AGAP5	-0.167949	1.81965	-2.39495	0.0170984	0.686036	-3.11537
ENSG00000211675	IGLC1	0.26475	4.0731	2.39577	0.0170669	0.686036	-3.24068
ENSG00000228463	AP006222.1	0.250111	1.80817	2.38016	0.0177927	0.691331	-3.14473
ENSG00000183779	ZNF703	-0.16133	2.04772	-2.38155	0.0177237	0.691331	-3.14634
ENSG00000108797	CNTNAP1	0.160952	1.28218	2.37545	0.0180149	0.691331	-3.15728
ENSG00000198538	ZNF28	-0.151945	1.47561	-2.37326	0.0181203	0.691331	-3.15811
ENSG00000174944	P2RY14	-0.195788	2.2882	-2.37317	0.0181271	0.691331	-3.17231
ENSG00000026950	BTN3A1	-0.0848168	6.86982	-2.38856	0.017394	0.691331	-3.26022
ENSG00000081665	ZNF506	-0.0672939	4.01932	-2.37878	0.0178552	0.691331	-3.27081
ENSG00000100504	PYGL	0.118108	7.17452	2.37827	0.0178802	0.691331	-3.27418
ENSG00000105298	CACTIN	-0.0650222	4.23283	-2.38096	0.0177517	0.691331	-3.27617
ENSG00000186205	MTARC1	0.13517	4.26378	2.38062	0.0177693	0.691331	-3.27829
ENSG00000070501	POLB	-0.0886243	4.11607	-2.37593	0.017992	0.691331	-3.28097
ENSG00000143799	PARP1	0.0883804	5.39655	2.38748	0.0174445	0.691331	-3.28938
ENSG00000100284	TOM1	0.0921302	5.87938	2.38468	0.0175756	0.691331	-3.29186
ENSG00000123416	TUBA1B	0.0790301	6.84264	2.37273	0.0181462	0.691331	-3.295
ENSG00000184110	EIF3C	0.138276	5.90626	2.38126	0.0177397	0.691331	-3.2986
ENSG00000241351	IGKV3-11	0.222952	4.82211	2.37424	0.0180789	0.691331	-3.31282
ENSG00000226979	LTA	0.127763	1.69876	2.36637	0.0184561	0.6926	-3.17052
ENSG00000205890	AC108134.1	0.167712	1.14519	2.36616	0.0184663	0.6926	-3.17954
ENSG00000006756	ARSD	0.0836957	3.16248	2.36928	0.0183135	0.6926	-3.23577
ENSG00000167705	RILP	-0.174704	4.26243	-2.3666	0.0184488	0.6926	-3.30641
ENSG00000107736	CDH23	-0.0845544	4.81499	-2.36635	0.0184571	0.6926	-3.32921
ENSG00000070759	TESK2	-0.0818255	2.83684	-2.36378	0.0185838	0.692706	-3.22164
ENSG00000132589	FLOT2	0.0941685	8.16118	2.36385	0.0185802	0.692706	-3.27459
ENSG00000274012	RN7SL2	0.155522	9.05093	2.36249	0.0186495	0.693017	-3.25442
ENSG00000102010	BMX	0.213448	1.39401	2.36083	0.018731	0.693911	-3.18342
ENSG00000253701	ENSG00000253701	0.247982	1.76096	2.35396	0.0190783	0.694969	-3.19606
ENSG00000185339	TCN2	0.188631	1.87701	2.35307	0.0191205	0.694969	-3.19832
ENSG00000197563	PIGN	0.105127	2.20812	2.34983	0.0192844	0.694969	-3.21535
ENSG00000261222	AC064805.1	-0.200552	2.24158	-2.3493	0.019314	0.694969	-3.21719
ENSG00000160117	ANKLE1	-0.15482	0.747692	-2.35504	0.0190202	0.694969	-3.21807
ENSG00000080546	SESN1	-0.11337	3.66898	-2.35871	0.0188358	0.694969	-3.29246
ENSG00000151726	ACSL1	0.161765	8.21739	2.35344	0.0191039	0.694969	-3.29531
ENSG00000129460	NGDN	0.0752895	3.69926	2.34898	0.019328	0.694969	-3.31436
ENSG00000157551	KCNJ15	0.160693	6.46918	2.3548	0.0190357	0.694969	-3.34443
ENSG00000115216	NRBP1	0.0525775	5.93168	2.34772	0.0193926	0.694969	-3.37134
ENSG00000158669	GPAT4	0.0561067	4.99303	2.34799	0.0193786	0.694969	-3.37257
ENSG00000186141	POLR3C	0.0599974	3.27328	2.34652	0.019454	0.695108	-3.29045
ENSG00000106537	TSPAN13	-0.164039	1.9096	-2.33903	0.0198429	0.695251	-3.22583
ENSG00000173207	CKS1B	-0.105284	1.79051	-2.3334	0.0201397	0.695251	-3.23426
ENSG00000244625	MIATNB	0.105767	2.01753	2.33445	0.0200839	0.695251	-3.23832
ENSG00000203497	PDCD4-AS1	-0.100168	2.35413	-2.34055	0.0197635	0.695251	-3.23979
ENSG00000275512	AC007998.4	0.155208	0.885986	2.33316	0.0201521	0.695251	-3.24619
ENSG00000145990	GFOD1	-0.120262	2.65217	-2.3428	0.0196466	0.695251	-3.25373
ENSG00000094880	CDC23	0.0725858	3.08812	2.34092	0.0197444	0.695251	-3.28915
ENSG00000172409	CLP1	0.0591365	3.20425	2.33223	0.0202019	0.695251	-3.31513
ENSG00000179163	FUCA1	0.0919201	3.62048	2.3324	0.0201925	0.695251	-3.34422
ENSG00000166562	SEC11C	0.0935808	3.98779	2.33214	0.0202064	0.695251	-3.36954
ENSG00000163399	ATP1A1	0.06863	6.63617	2.33508	0.0200505	0.695251	-3.38219
ENSG00000058799	YIPF1	0.0858267	4.48942	2.33566	0.0200201	0.695251	-3.38516
ENSG00000162517	PEF1	0.0622214	4.76078	2.33653	0.019974	0.695251	-3.39254
ENSG00000159640	ACE	0.180062	1.01927	2.3299	0.0203261	0.695405	-3.24956
ENSG00000166340	TPP1	0.0838413	6.38479	2.33073	0.0202815	0.695405	-3.39872
ENSG00000110002	VWA5A	0.0935981	1.93576	2.32409	0.0206387	0.704107	-3.2557
ENSG00000168487	BMP1	-0.12381	1.5455	-2.32296	0.0206998	0.704196	-3.25227
ENSG00000186654	PRR5	-0.103427	5.03386	-2.32189	0.020758	0.704196	-3.42862
ENSG00000182718	ANXA2	0.0871945	7.22263	2.31958	0.0208843	0.706499	-3.39709
ENSG00000105619	TFPT	0.0902333	3.41088	2.31795	0.0209736	0.707536	-3.36127
ENSG00000211956	IGHV4-34	0.265871	0.835754	2.31585	0.0210921	0.709553	-3.27842
ENSG00000279396	ENSG00000279396	-0.13188	1.7271	-2.30598	0.0216406	0.710573	-3.28496
ENSG00000122642	FKBP9	0.169982	0.794842	2.30341	0.0217863	0.710573	-3.30464
ENSG00000051596	THOC3	-0.107473	2.98943	-2.3125	0.021275	0.710573	-3.33896
ENSG00000166669	ATF7IP2	-0.0838343	2.91083	-2.30952	0.0214416	0.710573	-3.34134
ENSG00000141505	ASGR1	0.113738	3.04709	2.30693	0.0215871	0.710573	-3.35661
ENSG00000138061	CYP1B1	0.163624	3.82754	2.31318	0.0212409	0.710573	-3.39822
ENSG00000131979	GCH1	-0.107269	4.00702	-2.30803	0.0215249	0.710573	-3.41963
ENSG00000131069	ACSS2	0.0726007	4.2189	2.30774	0.0215413	0.710573	-3.43215
ENSG00000203709	MIR29B2CHG	-0.105837	4.6478	-2.30951	0.0214422	0.710573	-3.4455
ENSG00000129071	MBD4	0.0480881	4.84302	2.30416	0.0217435	0.710573	-3.46322
ENSG00000118579	MED28	-0.0451139	5.59576	-2.30563	0.0216605	0.710573	-3.46526
ENSG00000206337	HCP5	-0.065985	6.03944	-2.30267	0.0218285	0.710573	-3.46563
ENSG00000110013	SIAE	0.0819236	2.88549	2.29865	0.0220579	0.716112	-3.36058
ENSG00000088179	PTPN4	-0.0889291	4.54462	-2.29557	0.0222357	0.719947	-3.47244
ENSG00000025156	HSF2	-0.100929	2.42553	-2.29353	0.0223539	0.721839	-3.33977
ENSG00000257698	GIHCG	0.129649	1.10441	2.2843	0.0228959	0.727271	-3.32743
ENSG00000275993	SIK1B	-0.438528	1.06019	-2.28361	0.0229436	0.727271	-3.33146
ENSG00000080608	PUM3	0.0755166	2.8801	2.28679	0.0227482	0.727271	-3.3847
ENSG00000197063	MAFG	0.087223	3.52184	2.28744	0.0227102	0.727271	-3.43036
ENSG00000113141	IK	0.0466336	6.4245	2.28406	0.0229098	0.727271	-3.49609
ENSG00000269713	NBPF9	0.0917001	4.57278	2.28431	0.0228953	0.727271	-3.49713
ENSG00000122986	HVCN1	-0.0722034	5.5949	-2.2852	0.0228421	0.727271	-3.50842
ENSG00000242076	IGKV1-33	0.263338	1.54332	2.28175	0.0230519	0.728625	-3.32973
ENSG00000233013	FAM157B	0.232856	3.78463	2.28086	0.023107	0.728625	-3.46177
ENSG00000078589	P2RY10	-0.137952	2.91518	-2.27787	0.0232804	0.730278	-3.40375
ENSG00000198848	CES1	0.273481	3.626	2.27803	0.0232778	0.730278	-3.45725
ENSG00000137642	SORL1	0.101849	8.6442	2.27454	0.0234811	0.734665	-3.44695
ENSG00000280987	MATR3	-0.302625	3.18736	-2.27119	0.0236926	0.739369	-3.43345
ENSG00000110660	SLC35F2	0.154835	0.857744	2.26735	0.0239209	0.743736	-3.3629
ENSG00000031698	SARS1	0.059339	5.65163	2.2666	0.0239671	0.743736	-3.54688
ENSG00000092201	SUPT16H	0.0417611	5.49346	2.26579	0.0240173	0.743736	-3.54963
ENSG00000189042	ZNF567	-0.131263	1.18299	-2.26067	0.0243354	0.745375	-3.36789
ENSG00000164944	VIRMA	0.0507713	4.37993	2.26234	0.0242312	0.745375	-3.53459
ENSG00000072952	IRAG1	0.130114	4.83358	2.26083	0.0243284	0.745375	-3.55372
ENSG00000167986	DDB1	0.0625191	5.90669	2.26076	0.0243299	0.745375	-3.55562
ENSG00000090863	GLG1	0.0703556	5.9547	2.25998	0.0243788	0.745375	-3.55641
ENSG00000187860	CCDC157	-0.111613	1.46167	-2.25798	0.0245044	0.745439	-3.37124
ENSG00000087365	SF3B2	0.077639	6.78481	2.25832	0.0244827	0.745439	-3.53915
ENSG00000067225	PKM	0.0825858	8.05817	2.2559	0.0246356	0.747288	-3.50241
ENSG00000179583	CIITA	-0.0831407	5.84461	-2.25506	0.0246889	0.747288	-3.56838
ENSG00000168209	DDIT4	-0.138128	4.32293	-2.25173	0.0249032	0.750016	-3.55187
ENSG00000104142	VPS18	0.0747509	4.51885	2.2524	0.024858	0.750016	-3.56045
ENSG00000188026	RILPL1	0.121485	1.70225	2.23911	0.0257177	0.750338	-3.4084
ENSG00000143842	SOX13	-0.176264	1.84938	-2.23532	0.025968	0.750338	-3.41973
ENSG00000125843	AP5S1	-0.0751839	2.46025	-2.24444	0.0253695	0.750338	-3.43651
ENSG00000204852	TCTN1	-0.0929095	2.61749	-2.23918	0.0257126	0.750338	-3.45826
ENSG00000175806	MSRA	0.0984757	3.00196	2.24799	0.0251405	0.750338	-3.4698
ENSG00000234431	AC007283.1	0.142393	2.77674	2.23496	0.0259918	0.750338	-3.47843
ENSG00000268205	AC005261.1	0.0637686	3.41284	2.24392	0.0254036	0.750338	-3.51201
ENSG00000110455	ACCS	-0.210409	3.51746	-2.23893	0.0257349	0.750338	-3.52535
ENSG00000166794	PPIB	0.0647957	6.77049	2.25052	0.0249781	0.750338	-3.55438
ENSG00000118503	TNFAIP3	-0.0910265	4.55067	-2.24954	0.0250407	0.750338	-3.56835
ENSG00000269893	SNHG8	0.137236	4.1415	2.23806	0.0257889	0.750338	-3.57279
ENSG00000104131	EIF3J	-0.0501061	4.25161	-2.23434	0.0260323	0.750338	-3.58579
ENSG00000120594	PLXDC2	0.080345	5.17579	2.24622	0.0252543	0.750338	-3.58977
ENSG00000132205	EMILIN2	0.0967829	5.27021	2.24518	0.0253216	0.750338	-3.5918
ENSG00000010327	STAB1	0.124899	5.99032	2.24071	0.0256148	0.750338	-3.59462
ENSG00000092820	EZR	0.068279	6.28375	2.2366	0.0258826	0.750338	-3.59771
ENSG00000124588	NQO2	0.122861	5.40966	2.23865	0.0257498	0.750338	-3.60614
ENSG00000145833	DDX46	0.0455917	5.00415	2.23675	0.0258727	0.750338	-3.6068
ENSG00000249790	AC092490.1	-0.398134	6.67191	-2.23162	0.0262215	0.753992	-3.59861
ENSG00000111728	ST8SIA1	-0.168732	0.938469	-2.22782	0.0264675	0.757389	-3.42967
ENSG00000260114	ENSG00000260114	-0.131772	1.20793	-2.2245	0.0266924	0.757389	-3.43078
ENSG00000135678	CPM	0.098397	2.04718	2.22651	0.0265563	0.757389	-3.44496
ENSG00000183734	ASCL2	-0.149189	2.43994	-2.22349	0.0267614	0.757389	-3.47629
ENSG00000248996	AC145098.1	0.123276	3.20984	2.22323	0.0267786	0.757389	-3.53411
ENSG00000007545	CRAMP1	-0.0948174	3.36729	-2.22355	0.0267563	0.757389	-3.54757
ENSG00000139597	N4BP2L1	-0.0613313	3.73102	-2.22368	0.0267479	0.757389	-3.57591
ENSG00000111850	SMIM8	-0.102743	1.5088	-2.21752	0.0271691	0.75801	-3.44427
ENSG00000282393	AC016588.2	-0.113648	1.50448	-2.21471	0.0273629	0.75801	-3.44898
ENSG00000233901	LINC01503	0.132244	1.31547	2.21166	0.027575	0.75801	-3.45293
ENSG00000254258	AC087354.1	-0.0928459	2.74112	-2.2172	0.0271909	0.75801	-3.50922
ENSG00000157514	TSC22D3	-0.103188	8.62905	-2.21997	0.0270007	0.75801	-3.5571
ENSG00000234290	AC116366.1	-0.129552	3.26846	-2.21108	0.0276165	0.75801	-3.56463
ENSG00000107281	NPDC1	0.182921	3.55128	2.21314	0.0274769	0.75801	-3.58869
ENSG00000030582	GRN	0.11738	8.10538	2.21165	0.0275764	0.75801	-3.59032
ENSG00000142657	PGD	0.0961911	7.36212	2.22027	0.0269801	0.75801	-3.598
ENSG00000185088	RPS27L	0.0901557	4.09037	2.21255	0.0275131	0.75801	-3.62119
ENSG00000173692	PSMD1	0.0616039	4.53148	2.21907	0.0270622	0.75801	-3.62934
ENSG00000255398	HCAR3	0.15281	5.60969	2.2201	0.0269965	0.75801	-3.64307
ENSG00000079459	FDFT1	0.0556866	5.44596	2.21283	0.0274937	0.75801	-3.65899
ENSG00000245848	CEBPA	0.0909586	4.44023	2.2086	0.0277888	0.761009	-3.64392
ENSG00000099985	OSM	0.182685	1.63158	2.19763	0.0285692	0.774143	-3.48306
ENSG00000143786	CNIH3	-0.183058	0.691323	-2.19805	0.0285381	0.774143	-3.48429
ENSG00000143190	POU2F1	0.064831	3.15677	2.19862	0.0284976	0.774143	-3.58002
ENSG00000156709	AIFM1	0.0694155	3.43576	2.19987	0.028408	0.774143	-3.60041
ENSG00000162551	ALPL	0.18255	7.31372	2.19743	0.0285889	0.774143	-3.64622
ENSG00000211949	IGHV3-23	0.212231	2.66459	2.19517	0.0287509	0.776789	-3.5493
ENSG00000173451	THAP2	-0.126826	1.1495	-2.18342	0.0296057	0.778973	-3.50156
ENSG00000205309	NT5M	-0.199545	2.38465	-2.19147	0.029018	0.778973	-3.53124
ENSG00000116991	SIPA1L2	0.162706	3.01522	2.18692	0.029351	0.778973	-3.58996
ENSG00000011454	RABGAP1	0.0673888	3.57385	2.18761	0.0292967	0.778973	-3.63515
ENSG00000213380	COG8	0.0538458	3.96352	2.19166	0.0290004	0.778973	-3.65626
ENSG00000182973	CNOT10	0.0466815	3.82124	2.18547	0.0294545	0.778973	-3.65783
ENSG00000163565	IFI16	0.101439	6.8825	2.18455	0.0295223	0.778973	-3.68557
ENSG00000161791	FMNL3	-0.0722458	4.51853	-2.18468	0.029513	0.778973	-3.69928
ENSG00000117523	PRRC2C	0.0614205	6.0771	2.18589	0.0294236	0.778973	-3.70554
ENSG00000025800	KPNA6	0.0390347	4.83182	2.18552	0.0294507	0.778973	-3.7076
ENSG00000100380	ST13	-0.0627849	6.12921	-2.18378	0.0295797	0.778973	-3.70876
ENSG00000175582	RAB6A	-0.0537313	5.19215	-2.1874	0.0293122	0.778973	-3.70983
ENSG00000213373	LINC00671	0.174879	1.54537	2.178	0.0300107	0.780751	-3.51473
ENSG00000163220	S100A9	0.128018	11.8417	2.17732	0.0300612	0.780751	-3.55769
ENSG00000138640	FAM13A	0.0730034	3.59852	2.17881	0.0299497	0.780751	-3.65515
ENSG00000164466	SFXN1	0.0661139	3.64811	2.1795	0.0298982	0.780751	-3.65952
ENSG00000130713	EXOSC2	-0.0567694	3.68688	-2.17787	0.0300205	0.780751	-3.66446
ENSG00000188313	PLSCR1	0.161355	4.24318	2.18037	0.0298377	0.780751	-3.69529
ENSG00000176658	MYO1D	0.135214	1.12387	2.16824	0.03075	0.784286	-3.52725
ENSG00000167874	TMEM88	0.143128	1.86065	2.17244	0.0304297	0.784286	-3.53477
ENSG00000266947	AC022916.1	-0.118975	1.23971	-2.15801	0.0315429	0.784286	-3.54472
ENSG00000110060	PUS3	0.0841325	2.01034	2.17178	0.0304802	0.784286	-3.54509
ENSG00000242539	AC007620.2	-0.235229	1.60581	-2.15139	0.0320689	0.784286	-3.56189
ENSG00000176563	CNTD1	0.133667	1.17221	2.13688	0.0332351	0.784286	-3.57961
ENSG00000141040	ZNF287	-0.118125	0.646929	-2.13941	0.0330289	0.784286	-3.58006
ENSG00000175505	CLCF1	-0.131385	1.79909	-2.14387	0.0326671	0.784286	-3.58243
ENSG00000260942	CAPN10-DT	-0.0823386	1.83271	-2.14416	0.032644	0.784286	-3.58558
ENSG00000138050	THUMPD2	-0.0906643	1.76361	-2.14188	0.0328283	0.784286	-3.58611
ENSG00000198919	DZIP3	0.109204	2.39393	2.16158	0.0312645	0.784286	-3.59101
ENSG00000101888	NXT2	-0.0983753	2.00905	-2.13592	0.0333145	0.784286	-3.60955
ENSG00000243466	IGKV1-5	0.204947	2.94287	2.1742	0.0303025	0.784286	-3.61741
ENSG00000272449	AL139246.5	-0.106156	2.40178	-2.14418	0.0326418	0.784286	-3.62134
ENSG00000128394	APOBEC3F	-0.0873581	2.34338	-2.14007	0.0329751	0.784286	-3.62502
ENSG00000265972	TXNIP	-0.0717929	10.4151	-2.14877	0.0322739	0.784286	-3.6458
ENSG00000211897	IGHG3	0.258958	3.18551	2.16796	0.0307798	0.784286	-3.65088
ENSG00000172164	SNTB1	-0.075423	3.16575	-2.16252	0.0311914	0.784286	-3.65172
ENSG00000115761	NOL10	0.0626188	2.8233	2.14134	0.0328716	0.784286	-3.6626
ENSG00000170486	KRT72	0.33537	2.74712	2.13647	0.0332781	0.784286	-3.66824
ENSG00000206573	THUMPD3-AS1	-0.0693032	3.01309	-2.14308	0.032731	0.784286	-3.67538
ENSG00000060762	MPC1	-0.0581137	3.40211	-2.15027	0.0321536	0.784286	-3.69587
ENSG00000165702	GFI1B	-0.150567	3.14625	-2.13708	0.0332219	0.784286	-3.69838
ENSG00000069966	GNB5	-0.0718351	3.26746	-2.14122	0.0328815	0.784286	-3.70118
ENSG00000008283	CYB561	-0.0850997	4.14242	-2.16634	0.0308959	0.784286	-3.71632
ENSG00000213190	MLLT11	-0.100399	3.41872	-2.13595	0.0333113	0.784286	-3.72291
ENSG00000172965	MIR4435-2HG	0.101936	3.82709	2.1509	0.0321042	0.784286	-3.7283
ENSG00000153066	TXNDC11	0.0479929	4.2043	2.15862	0.0314951	0.784286	-3.73562
ENSG00000140105	WARS1	-0.126622	6.45222	-2.16339	0.0311269	0.784286	-3.74188
ENSG00000158985	CDC42SE2	-0.0560216	6.63183	-2.15579	0.0317173	0.784286	-3.75044
ENSG00000123933	MXD4	-0.0675136	6.26928	-2.15968	0.0314121	0.784286	-3.75281
ENSG00000110665	C11orf21	-0.0773617	6.20791	-2.16024	0.0313685	0.784286	-3.75308
ENSG00000166169	POLL	-0.120389	5.1733	-2.16521	0.0309856	0.784286	-3.75401
ENSG00000102699	PARP4	0.0616338	5.6949	2.16352	0.0311139	0.784286	-3.75658
ENSG00000118217	ATF6	0.0689875	5.21476	2.16396	0.0310795	0.784286	-3.75699
ENSG00000180304	OAZ2	-0.06856	6.95229	-2.14651	0.0324543	0.784286	-3.75866
ENSG00000101365	IDH3B	0.063426	5.3246	2.15876	0.0314839	0.784286	-3.76757
ENSG00000139626	ITGB7	0.0859111	6.25611	2.15202	0.0320148	0.784286	-3.76797
ENSG00000148926	ADM	0.155029	4.33037	2.1432	0.0327261	0.784286	-3.77261
ENSG00000121210	TMEM131L	0.0561995	5.2149	2.15587	0.0317106	0.784286	-3.77282
ENSG00000140563	MCTP2	0.102795	5.09722	2.15163	0.0320469	0.784286	-3.78026
ENSG00000159399	HK2	0.108147	4.63377	2.14403	0.0326549	0.784286	-3.78341
ENSG00000088930	XRN2	0.0651309	5.56601	2.14921	0.0322382	0.784286	-3.78625
ENSG00000104687	GSR	-0.0548967	4.65765	-2.13823	0.0331249	0.784286	-3.79621
ENSG00000188452	CERKL	-0.0809651	5.13722	-2.14126	0.0328783	0.784286	-3.80127
ENSG00000171824	EXOSC10	0.0577514	4.92825	2.13932	0.0330364	0.784286	-3.80152
ENSG00000132824	SERINC3	0.0489455	5.99322	2.13796	0.0331474	0.784286	-3.80263
ENSG00000143870	PDIA6	0.0488918	5.37584	2.13595	0.0333113	0.784286	-3.81277
ENSG00000214562	NUTM2D	0.210194	1.3946	2.13456	0.0334283	0.784691	-3.58606
ENSG00000146731	CCT6A	0.0482683	5.30143	2.13413	0.0334616	0.784691	-3.81634
ENSG00000171295	ZNF440	-0.0790239	2.45429	-2.13026	0.0337814	0.786101	-3.65142
ENSG00000144840	RABL3	-0.0749613	2.94111	-2.13009	0.0337958	0.786101	-3.69433
ENSG00000198561	CTNND1	0.0813212	3.27585	2.13023	0.0337843	0.786101	-3.72242
ENSG00000135378	PRRG4	-0.138933	3.56994	-2.13082	0.0337376	0.786101	-3.74496
ENSG00000142002	DPP9	-0.0498132	5.10798	-2.12947	0.0338472	0.786101	-3.82379
ENSG00000188536	HBA2	-0.25023	17.2205	-2.12715	0.034044	0.787643	-3.59594
ENSG00000146094	DOK3	0.0940983	7.15868	2.12744	0.0340164	0.787643	-3.78872
ENSG00000103319	EEF2K	-0.078296	3.17286	-2.12578	0.0341554	0.788709	-3.72248
ENSG00000204161	TMEM273	-0.127349	4.3803	-2.12264	0.0344226	0.788845	-3.81556
ENSG00000106261	ZKSCAN1	0.0454291	4.53256	2.12415	0.034292	0.788845	-3.81928
ENSG00000060069	CTDP1	0.0613835	4.86864	2.12344	0.0343522	0.788845	-3.83079
ENSG00000144021	CIAO1	-0.0440445	4.94081	-2.12281	0.0344051	0.788845	-3.83441
ENSG00000040531	CTNS	-0.0594359	3.04264	-2.12013	0.0346325	0.792152	-3.722
ENSG00000189227	C15orf61	-0.115921	0.89084	-2.11531	0.0350431	0.794024	-3.61516
ENSG00000211668	IGLV2-11	0.224041	1.81457	2.11763	0.0348496	0.794024	-3.6333
ENSG00000124802	EEF1E1	0.10558	1.931	2.11771	0.0348377	0.794024	-3.6383
ENSG00000239665	AL157392.3	0.060242	3.73479	2.11538	0.0350369	0.794024	-3.78881
ENSG00000128284	APOL3	-0.0686896	5.70231	-2.11596	0.0349875	0.794024	-3.85004
ENSG00000120539	MASTL	-0.13856	1.5269	-2.11241	0.0352924	0.798177	-3.6271
ENSG00000258297	ENSG00000258297	-0.0677703	3.15328	-2.10892	0.0355947	0.802009	-3.75291
ENSG00000079974	RABL2B	-0.0620188	3.93142	-2.10924	0.0355671	0.802009	-3.81478
ENSG00000277972	CISD3	-0.083352	3.43746	-2.10734	0.0357325	0.803615	-3.78069
ENSG00000087299	L2HGDH	-0.132288	0.776678	-2.09945	0.0364258	0.807157	-3.64135
ENSG00000112655	PTK7	-0.149292	0.735816	-2.09538	0.0367879	0.807157	-3.64751
ENSG00000189223	PAX8-AS1	-0.493107	2.51758	-2.09958	0.036424	0.807157	-3.70703
ENSG00000163249	CCNYL1	-0.0677111	2.61553	-2.09496	0.0368257	0.807157	-3.72986
ENSG00000137801	THBS1	0.216053	3.13101	2.10138	0.0362621	0.807157	-3.76161
ENSG00000145687	SSBP2	-0.0697044	3.47521	-2.10043	0.0363385	0.807157	-3.79562
ENSG00000183323	CCDC125	-0.0813768	3.87133	-2.09615	0.0367187	0.807157	-3.83374
ENSG00000159479	MED8	0.0500098	3.89804	2.09618	0.0367164	0.807157	-3.83774
ENSG00000095380	NANS	0.065354	4.27065	2.10472	0.0359611	0.807157	-3.84465
ENSG00000117298	ECE1	0.0833664	6.63981	2.09809	0.0365459	0.807157	-3.86351
ENSG00000172794	RAB37	-0.0635528	6.48736	-2.09705	0.036639	0.807157	-3.8695
ENSG00000125538	IL1B	0.124187	4.79104	2.10258	0.0361526	0.807157	-3.87023
ENSG00000126561	STAT5A	0.0586619	6.26235	2.09546	0.0367805	0.807157	-3.87912
ENSG00000153201	RANBP2	0.0683016	5.22034	2.09875	0.0364875	0.807157	-3.88472
ENSG00000174807	CD248	-0.218886	0.82789	-2.09143	0.0371445	0.807187	-3.65328
ENSG00000135047	CTSL	-0.148068	2.08263	-2.09181	0.0371079	0.807187	-3.69013
ENSG00000163584	RPL22L1	0.100409	2.76181	2.09336	0.0369687	0.807187	-3.7459
ENSG00000159618	ADGRG5	-0.113281	3.97791	-2.09285	0.037016	0.807187	-3.84779
ENSG00000152061	RABGAP1L	-0.0692053	5.45912	-2.09122	0.0371612	0.807187	-3.90005
ENSG00000188002	AC026412.1	-0.152544	0.712592	-2.08362	0.0378517	0.807344	-3.66718
ENSG00000257607	AC073957.2	-0.442306	2.28804	-2.08316	0.0379038	0.807344	-3.71761
ENSG00000119636	BBOF1	-0.196264	2.59843	-2.08411	0.0378119	0.807344	-3.74146
ENSG00000172888	ZNF621	-0.0956169	2.68107	-2.08945	0.0373213	0.807344	-3.74589
ENSG00000158006	PAFAH2	-0.0664967	3.61097	-2.08554	0.0376757	0.807344	-3.83592
ENSG00000084234	APLP2	0.0714468	7.48765	2.08487	0.0377369	0.807344	-3.85866
ENSG00000159792	PSKH1	-0.052022	4.09923	-2.0857	0.0376619	0.807344	-3.87008
ENSG00000113749	HRH2	0.121183	4.1481	2.08564	0.0376695	0.807344	-3.87112
ENSG00000005379	TSPOAP1	-0.138961	4.11616	-2.08508	0.0377225	0.807344	-3.87139
ENSG00000126822	PLEKHG3	-0.0785293	6.79504	-2.08499	0.0377263	0.807344	-3.88337
ENSG00000198730	CTR9	0.0495628	4.91693	2.08552	0.0376782	0.807344	-3.90573
ENSG00000156232	WHAMM	-0.058252	3.37967	-2.08135	0.0380604	0.809253	-3.82409
ENSG00000280202	AC005831.1	0.11983	1.16239	2.07784	0.0383845	0.809877	-3.67682
ENSG00000174442	ZWILCH	0.106596	1.25463	2.07798	0.0383708	0.809877	-3.67808
ENSG00000214456	PLIN5	0.128539	3.97208	2.07905	0.0382753	0.809877	-3.87417
ENSG00000186818	LILRB4	0.108813	3.98072	2.07844	0.03833	0.809877	-3.87725
ENSG00000182199	SHMT2	0.063435	4.5868	2.0774	0.0384251	0.809877	-3.91213
ENSG00000280433	FP565260.6	-0.0572905	4.35183	-2.07608	0.0385471	0.811034	-3.90261
ENSG00000165424	ZCCHC24	0.120245	1.27686	2.07366	0.038773	0.81372	-3.68521
ENSG00000159403	C1R	0.140271	0.860033	2.06644	0.0394528	0.81372	-3.69273
ENSG00000115107	STEAP3	0.149783	1.1972	2.06813	0.0392925	0.81372	-3.69286
ENSG00000163131	CTSS	-0.0689688	9.70322	-2.07202	0.038927	0.81372	-3.80792
ENSG00000132357	CARD6	0.0801984	3.36923	2.07242	0.0388895	0.81372	-3.83828
ENSG00000169188	APEX2	0.0580731	3.25657	2.06693	0.0394061	0.81372	-3.84003
ENSG00000184221	OLIG1	-0.135477	3.48955	-2.0711	0.0390164	0.81372	-3.85278
ENSG00000141385	AFG3L2	0.0628037	3.52111	2.0682	0.0392864	0.81372	-3.86006
ENSG00000117984	CTSD	0.0878138	8.25628	2.06867	0.0392418	0.81372	-3.86092
ENSG00000166188	ZNF319	0.0647083	3.82361	2.06963	0.0391513	0.81372	-3.88099
ENSG00000156521	TYSND1	-0.0631488	3.87217	-2.06653	0.0394441	0.81372	-3.89224
ENSG00000204261	PSMB8-AS1	-0.0479526	6.15292	-2.06612	0.0394833	0.81372	-3.93774
ENSG00000196867	ZFP28	0.132165	0.741081	2.06027	0.040042	0.813975	-3.7026
ENSG00000010030	ETV7	-0.276029	1.03012	-2.05848	0.0402197	0.813975	-3.70582
ENSG00000267633	AC008686.1	-0.188089	0.796295	-2.0432	0.0417107	0.813975	-3.72878
ENSG00000166165	CKB	-0.162201	1.21189	-2.04518	0.0415141	0.813975	-3.73045
ENSG00000103260	METRN	-0.119282	1.40899	-2.04733	0.0413019	0.813975	-3.73455
ENSG00000168026	TTC21A	0.13046	1.3769	2.04125	0.0419055	0.813975	-3.74156
ENSG00000164236	ANKRD33B	0.129784	1.20877	2.03662	0.04237	0.813975	-3.74397
ENSG00000112053	SLC26A8	0.175266	2.07462	2.05944	0.040125	0.813975	-3.74753
ENSG00000250696	AC111000.4	-0.249846	1.93007	-2.05206	0.0408439	0.813975	-3.75167
ENSG00000105289	TJP3	0.128794	1.42658	2.03279	0.0427571	0.813975	-3.7568
ENSG00000141965	FEM1A	-0.0903416	2.38106	-2.06087	0.0399845	0.813975	-3.77111
ENSG00000173402	DAG1	0.069714	2.25392	2.05338	0.0407087	0.813975	-3.7732
ENSG00000245954	LINC02273	0.256428	2.17132	2.04885	0.0411589	0.813975	-3.77387
ENSG00000229047	AF127577.1	-0.145647	0.582679	-2.01338	0.0447681	0.813975	-3.7744
ENSG00000276043	UHRF1	-0.105383	1.56605	-2.02453	0.043603	0.813975	-3.77683
ENSG00000180787	ZFP3	-0.0939677	2.03609	-2.03994	0.0420358	0.813975	-3.77828
ENSG00000188522	FAM83G	0.0953938	2.00567	2.03921	0.0421087	0.813975	-3.77859
ENSG00000131127	ZNF141	-0.0761816	1.98765	-2.03261	0.0427759	0.813975	-3.78844
ENSG00000279560	ENSG00000279560	-0.139534	1.16251	-2.00455	0.0457089	0.813975	-3.79262
ENSG00000101605	MYOM1	-0.126485	1.14496	-2.00339	0.0458337	0.813975	-3.79358
ENSG00000042286	AIFM2	-0.0919296	1.65658	-2.01499	0.0445984	0.813975	-3.79661
ENSG00000164180	TMEM161B	-0.117977	2.31701	-2.04329	0.0417022	0.813975	-3.79689
ENSG00000186056	MATN1-AS1	-0.102798	1.12087	-1.99778	0.0464411	0.813975	-3.80258
ENSG00000137804	NUSAP1	0.130332	1.03526	1.99671	0.0465579	0.813975	-3.80294
ENSG00000171105	INSR	0.0903432	1.95395	2.02119	0.0439498	0.813975	-3.80374
ENSG00000168806	LCMT2	-0.0777516	2.10467	-2.02816	0.0432298	0.813975	-3.80387
ENSG00000211697	TRGV5	-0.223122	1.58676	-2.00599	0.0455592	0.813975	-3.80546
ENSG00000138463	SLC49A4	0.106616	2.57767	2.04945	0.0410934	0.813975	-3.80632
ENSG00000227124	ZNF717	-0.114756	0.788352	-1.98813	0.0475022	0.813975	-3.81246
ENSG00000187650	VMAC	-0.0833894	2.63443	-2.04908	0.0411296	0.813975	-3.81469
ENSG00000264272	AC100786.1	-0.158371	0.540249	-1.98473	0.0478819	0.813975	-3.81659
ENSG00000135318	NT5E	0.161955	1.92606	2.01629	0.0444635	0.813975	-3.81747
ENSG00000186049	KRT73	0.292272	1.205	1.98902	0.0474116	0.813975	-3.82091
ENSG00000145246	ATP10D	-0.0887053	2.66011	-2.04429	0.0416024	0.813975	-3.82392
ENSG00000110848	CD69	-0.119153	2.28126	-2.02199	0.0438659	0.813975	-3.8269
ENSG00000187187	ZNF546	-0.0961442	1.53725	-1.98686	0.0476438	0.813975	-3.8355
ENSG00000167535	CACNB3	0.119912	1.05355	1.97531	0.0489447	0.813975	-3.83582
ENSG00000213999	MEF2B	0.186097	1.27534	1.97691	0.0487644	0.813975	-3.83997
ENSG00000211892	IGHG4	0.311025	2.07462	2.00403	0.0457733	0.813975	-3.84813
ENSG00000272079	AC004233.2	-0.117019	1.31113	-1.97076	0.0494653	0.813975	-3.8495
ENSG00000130300	PLVAP	-0.228042	1.78764	-1.97659	0.0488041	0.813975	-3.86417
ENSG00000185305	ARL15	-0.0808288	2.3377	-2.00238	0.0459421	0.813975	-3.86566
ENSG00000259431	THTPA	-0.100691	1.87856	-1.98034	0.0483741	0.813975	-3.86683
ENSG00000070214	SLC44A1	0.0668676	3.41814	2.05876	0.0401872	0.813975	-3.86971
ENSG00000117226	GBP3	-0.142284	3.50439	-2.05858	0.0402085	0.813975	-3.87627
ENSG00000076650	GPATCH1	0.0593074	2.8274	2.01988	0.0440855	0.813975	-3.8847
ENSG00000080802	CNOT4	0.0523432	3.05192	2.0286	0.0431846	0.813975	-3.8905
ENSG00000179348	GATA2	-0.304589	2.37348	-1.99118	0.0471742	0.813975	-3.89348
ENSG00000164603	BMT2	-0.0991005	2.63127	-2.00081	0.0461124	0.813975	-3.89734
ENSG00000135414	GDF11	-0.0763234	2.53712	-1.99506	0.0467389	0.813975	-3.89922
ENSG00000149716	LTO1	-0.053437	3.69634	-2.0509	0.0409508	0.813975	-3.90826
ENSG00000154928	EPHB1	-0.104363	2.95869	-2.01152	0.044965	0.813975	-3.90985
ENSG00000198887	SMC5	-0.0702733	3.60179	-2.04489	0.0415434	0.813975	-3.91051
ENSG00000135506	OS9	0.0724364	7.5986	2.05012	0.0410271	0.813975	-3.91971
ENSG00000267059	AC005943.1	-0.270091	2.28361	-1.97079	0.0494707	0.813975	-3.91998
ENSG00000138074	SLC5A6	0.0676111	3.26362	2.02236	0.0438282	0.813975	-3.92315
ENSG00000132535	DLG4	0.0794867	2.95389	2.0028	0.0458974	0.813975	-3.92745
ENSG00000211598	IGKV4-1	0.181882	3.4566	2.03096	0.0429502	0.813975	-3.92969
ENSG00000181804	SLC9A9	0.0612664	2.48502	1.97454	0.0490322	0.813975	-3.93041
ENSG00000143412	ANXA9	0.0840379	2.63922	1.97991	0.0484227	0.813975	-3.93384
ENSG00000152133	GPATCH11	-0.0832974	2.69244	-1.98382	0.0479839	0.813975	-3.93465
ENSG00000185215	TNFAIP2	-0.0764892	8.52376	-2.02296	0.0437653	0.813975	-3.93575
ENSG00000239951	IGKV3-20	0.191339	3.54369	2.03098	0.0429482	0.813975	-3.93769
ENSG00000109475	RPL34	0.139249	8.38017	2.02408	0.0436532	0.813975	-3.93878
ENSG00000130717	UCK1	-0.0497872	4.09951	-2.04924	0.041114	0.813975	-3.93985
ENSG00000101189	MRGBP	-0.0512389	3.03983	-1.99619	0.0466146	0.813975	-3.94729
ENSG00000105993	DNAJB6	-0.0582202	5.86314	-2.06374	0.0397097	0.813975	-3.94861
ENSG00000184232	OAF	-0.0814507	3.04173	-1.99565	0.0466741	0.813975	-3.94923
ENSG00000072864	NDE1	-0.0897126	5.07847	-2.06336	0.0397459	0.813975	-3.95092
ENSG00000163214	DHX57	0.0628888	3.3985	2.01228	0.0448841	0.813975	-3.95137
ENSG00000279010	ENSG00000279010	-0.0845472	2.69535	-1.97277	0.0492342	0.813975	-3.95321
ENSG00000106052	TAX1BP1	-0.0588131	6.0765	-2.05882	0.0401811	0.813975	-3.9537
ENSG00000231500	RPS18	0.0942034	9.6064	1.99139	0.0471416	0.813975	-3.95498
ENSG00000137411	VARS2	0.0779346	3.60232	2.02159	0.0439079	0.813975	-3.95532
ENSG00000079134	THOC1	0.0601845	3.59989	2.02024	0.0440484	0.813975	-3.957
ENSG00000154760	SLFN13	-0.0910026	3.45716	-2.01317	0.04479	0.813975	-3.95727
ENSG00000095319	NUP188	0.076471	4.14113	2.03849	0.0421816	0.813975	-3.96167
ENSG00000108588	CCDC47	0.0578348	4.23923	2.04049	0.0419815	0.813975	-3.96349
ENSG00000198918	RPL39	0.106839	8.21566	2.01162	0.0449546	0.813975	-3.9666
ENSG00000141127	PRPSAP2	0.0531432	3.40301	2.00485	0.0456762	0.813975	-3.96765
ENSG00000156697	UTP14A	0.0629888	3.20126	1.99189	0.0470866	0.813975	-3.97133
ENSG00000109323	MANBA	0.0584219	4.88884	2.04955	0.0410835	0.813975	-3.9738
ENSG00000170265	ZNF282	0.0650385	3.77002	2.01758	0.0443265	0.813975	-3.97428
ENSG00000144655	CSRNP1	0.101432	4.43141	2.03927	0.042104	0.813975	-3.97715
ENSG00000165512	ZNF22	-0.0791678	3.33097	-1.99612	0.046622	0.813975	-3.97724
ENSG00000164961	WASHC5	0.0589379	3.8282	2.01656	0.0444327	0.813975	-3.9805
ENSG00000163625	WDFY3	0.114989	4.55951	2.03871	0.0421621	0.813975	-3.98276
ENSG00000135636	DYSF	0.128568	7.33327	2.02021	0.0440551	0.813975	-3.98614
ENSG00000089737	DDX24	0.0659616	5.91296	2.0418	0.04185	0.813975	-3.98879
ENSG00000168259	DNAJC7	0.0443389	5.05577	2.04251	0.0417794	0.813975	-3.99051
ENSG00000163875	MEAF6	-0.044387	4.37107	-2.02893	0.0431506	0.813975	-3.99355
ENSG00000203441	LINC00449	0.102175	3.55987	1.99694	0.0465327	0.813975	-3.99423
ENSG00000172269	DPAGT1	0.0628418	3.18472	1.97687	0.0487672	0.813975	-3.99676
ENSG00000104660	LEPROTL1	-0.0484262	5.38722	-2.03968	0.0420625	0.813975	-3.99811
ENSG00000131873	CHSY1	0.11405	4.13668	2.01897	0.0441826	0.813975	-3.99831
ENSG00000179639	FCER1A	-0.174485	3.97231	-2.01255	0.0448621	0.813975	-4.00035
ENSG00000106560	GIMAP2	-0.0615323	5.61254	-2.03742	0.0422891	0.813975	-4.00112
ENSG00000110619	CARS1	0.0456275	5.20576	2.03772	0.042259	0.813975	-4.00115
ENSG00000185811	IKZF1	0.036979	6.87533	2.01903	0.0441746	0.813975	-4.00362
ENSG00000088992	TESC	-0.160382	5.01846	-2.03389	0.0426523	0.813975	-4.00522
ENSG00000204389	HSPA1A	0.109868	7.52687	2.00448	0.0457172	0.813975	-4.00737
ENSG00000163171	CDC42EP3	0.0841315	5.8093	2.03281	0.0427551	0.813975	-4.00779
ENSG00000196419	XRCC6	0.0638934	6.60693	2.02066	0.0440045	0.813975	-4.01011
ENSG00000143771	CNIH4	0.0684524	4.05674	2.01011	0.0451141	0.813975	-4.01032
ENSG00000135362	PRR5L	-0.107309	3.93691	-2.00388	0.0457815	0.813975	-4.011
ENSG00000162298	SYVN1	0.0556637	4.6746	2.0228	0.0437818	0.813975	-4.01732
ENSG00000102804	TSC22D1	-0.102847	3.59256	-1.98347	0.0480231	0.813975	-4.02107
ENSG00000172534	HCFC1	0.0680456	4.75146	2.01501	0.0445962	0.813975	-4.03391
ENSG00000125347	IRF1	-0.0684978	8.01959	-1.97878	0.0485503	0.813975	-4.03392
ENSG00000144895	EIF2A	-0.0648465	4.94441	-2.01682	0.044406	0.813975	-4.03673
ENSG00000135365	PHF21A	0.0707089	5.83819	2.01696	0.0443914	0.813975	-4.03705
ENSG00000018280	SLC11A1	0.101817	8.26681	1.97074	0.0494674	0.813975	-4.03872
ENSG00000178127	NDUFV2	0.0729654	4.44811	2.00669	0.0454791	0.813975	-4.03923
ENSG00000168884	TNIP2	0.0433868	4.98919	2.01405	0.0446975	0.813975	-4.04238
ENSG00000041802	LSG1	0.0626419	3.88945	1.98606	0.0477332	0.813975	-4.04255
ENSG00000100911	PSME2	-0.0807933	6.23056	-2.00755	0.0453874	0.813975	-4.04519
ENSG00000138668	HNRNPD	0.0302936	6.67508	1.99949	0.0462555	0.813975	-4.04683
ENSG00000198837	DENND4B	0.0450345	6.56635	2.00104	0.0460878	0.813975	-4.04722
ENSG00000100060	MFNG	-0.0461982	6.54539	-1.99985	0.0462164	0.813975	-4.04977
ENSG00000100764	PSMC1	0.0506449	5.44134	2.01174	0.0449408	0.813975	-4.05037
ENSG00000150045	KLRF1	-0.165144	3.80117	-1.97334	0.0491757	0.813975	-4.0525
ENSG00000169756	LIMS1	-0.0742856	4.7146	-2.00468	0.0456946	0.813975	-4.05315
ENSG00000136709	WDR33	0.0349285	5.47445	2.00839	0.0452979	0.813975	-4.05637
ENSG00000100888	CHD8	0.054111	5.16194	2.00591	0.0455631	0.813975	-4.05964
ENSG00000153107	ANAPC1	0.0408557	4.78642	2.00118	0.0460724	0.813975	-4.06155
ENSG00000008438	PGLYRP1	0.168413	4.37433	1.99041	0.0472575	0.813975	-4.06307
ENSG00000117228	GBP1	-0.155182	5.30555	-2.00438	0.045734	0.813975	-4.06382
ENSG00000166801	FAM111A	-0.0493071	5.49192	-2.00353	0.0458179	0.813975	-4.06529
ENSG00000272325	NUDT3	0.0639388	4.19382	1.98285	0.0480925	0.813975	-4.06804
ENSG00000204843	DCTN1	0.0712225	5.93406	1.99848	0.0463651	0.813975	-4.06927
ENSG00000141367	CLTC	0.0499426	6.3454	1.99304	0.0469599	0.813975	-4.0694
ENSG00000241258	CRCP	-0.0456561	3.98111	-1.97398	0.0490963	0.813975	-4.06946
ENSG00000185591	SP1	0.0448585	6.55391	1.98779	0.0475408	0.813975	-4.0726
ENSG00000100220	RTCB	0.0511363	4.6338	1.99226	0.047046	0.813975	-4.07287
ENSG00000112079	STK38	0.0372176	6.78041	1.98286	0.048091	0.813975	-4.07366
ENSG00000134287	ARF3	0.055425	6.25836	1.9914	0.047141	0.813975	-4.07494
ENSG00000090861	AARS1	0.0790223	4.30144	1.978	0.0486393	0.813975	-4.08162
ENSG00000021776	AQR	0.0600889	4.14575	1.97255	0.0492594	0.813975	-4.08311
ENSG00000108244	KRT23	0.158534	5.75197	1.98572	0.0477782	0.813975	-4.09533
ENSG00000188559	RALGAPA2	0.0761195	4.5869	1.9778	0.0486611	0.813975	-4.09652
ENSG00000118515	SGK1	-0.0917242	5.14069	-1.98412	0.0479506	0.813975	-4.1
ENSG00000148341	SH3GLB2	-0.0613627	5.82585	-1.98132	0.0482637	0.813975	-4.10239
ENSG00000080822	CLDND1	0.0662899	5.00802	1.98085	0.0483172	0.813975	-4.10437
ENSG00000092871	RFFL	-0.0549655	5.26488	-1.98174	0.0482164	0.813975	-4.10534
ENSG00000163421	PROK2	0.147105	5.6752	1.97862	0.0485755	0.813975	-4.10932
ENSG00000100109	TFIP11	0.0637445	5.05665	1.97793	0.048647	0.813975	-4.10972
ENSG00000126882	FAM78A	-0.0371426	6.16608	-1.97109	0.0494267	0.813975	-4.11381
ENSG00000049860	HEXB	0.055924	5.39631	1.97459	0.0490261	0.813975	-4.11866
ENSG00000104267	CA2	-0.173131	2.64508	-1.968	0.0497883	0.815049	-3.95451
ENSG00000161970	RPL26	0.131298	8.75124	1.9683	0.0497513	0.815049	-4.02598
ENSG00000088970	KIZ	-0.0451292	3.73884	-1.9678	0.0498059	0.815049	-4.0602
ENSG00000124333	VAMP7	-0.0623216	4.19261	-1.9679	0.0497948	0.815049	-4.09475
ENSG00000158715	SLC45A3	-0.231423	1.6564	-1.9657	0.0500547	0.816905	-3.8795
ENSG00000055070	SZRD1	-0.0355961	6.18225	-1.9658	0.050038	0.816905	-4.1231
ENSG00000276293	PIP4K2B	0.037076	4.879	1.96507	0.0501223	0.816905	-4.13003
ENSG00000227543	SPAG5-AS1	-0.139059	0.917876	-1.96439	0.0502009	0.817084	-3.84877
ENSG00000171863	RPS7	0.0922181	8.38239	1.96378	0.0502729	0.817154	-4.04634
ENSG00000250616	AC012645.1	-0.135723	3.23679	-1.96306	0.05036	0.817471	-4.0215
ENSG00000244437	IGKV3-15	0.184704	2.45356	1.96188	0.0505	0.818642	-3.95703
ENSG00000125430	HS3ST3B1	-0.0898829	2.78199	-1.9612	0.050574	0.818743	-3.98315
ENSG00000145287	PLAC8	-0.0691492	5.43044	-1.95974	0.050745	0.820411	-4.14525
ENSG00000211673	IGLV3-1	0.217646	1.76292	1.95799	0.0509563	0.820552	-3.9033
ENSG00000109390	NDUFC1	-0.059357	3.0436	-1.95795	0.0509548	0.820552	-4.01703
ENSG00000177485	ZBTB33	-0.0700765	3.68348	-1.95793	0.0509575	0.820552	-4.07495
ENSG00000072134	EPN2	-0.117364	1.99121	-1.95343	0.0514906	0.820698	-3.92038
ENSG00000211746	TRBV19	0.128371	2.28035	1.95605	0.0511799	0.820698	-3.94535
ENSG00000186130	ZBTB6	-0.0921756	2.73229	-1.95352	0.0514793	0.820698	-3.99066
ENSG00000103248	MTHFSD	-0.0514588	3.04781	-1.95506	0.0512963	0.820698	-4.02074
ENSG00000197249	SERPINA1	0.0949921	9.30956	1.95305	0.0515352	0.820698	-4.03351
ENSG00000168763	CNNM3	-0.0605859	3.80996	-1.95383	0.051443	0.820698	-4.09173
ENSG00000272645	GTF2IP20	0.0922704	4.15879	1.95668	0.0511051	0.820698	-4.11289
ENSG00000102007	PLP2	0.113779	6.30639	1.95657	0.0511212	0.820698	-4.13587
ENSG00000125952	MAX	-0.0386225	6.53508	-1.95269	0.0515782	0.820698	-4.13629
ENSG00000164162	ANAPC10	-0.102221	0.727291	-1.94981	0.0519217	0.821569	-3.86841
ENSG00000267481	AC011477.1	-0.105593	1.20093	-1.94588	0.0523941	0.821569	-3.88394
ENSG00000185386	MAPK11	0.111118	1.25408	1.94567	0.0524191	0.821569	-3.88783
ENSG00000095397	WHRN	-0.141653	1.42884	-1.94376	0.0526503	0.821569	-3.89581
ENSG00000167840	ZNF232	0.0808331	1.63835	1.9516	0.0517078	0.821569	-3.89767
ENSG00000111358	GTF2H3	-0.0822122	2.42883	-1.94205	0.0528574	0.821569	-3.98186
ENSG00000142444	TIMM29	-0.0574091	2.60223	-1.95009	0.0518884	0.821569	-3.98408
ENSG00000174500	GCSAM	0.0931158	2.54849	1.94692	0.0522692	0.821569	-3.98542
ENSG00000164074	ABHD18	-0.0731695	2.90464	-1.94493	0.0525087	0.821569	-4.02492
ENSG00000178904	DPY19L3	0.09519	3.0888	1.94232	0.0528243	0.821569	-4.04781
ENSG00000197019	SERTAD1	0.074133	3.27696	1.95094	0.0517864	0.821569	-4.05151
ENSG00000157800	SLC37A3	0.123897	3.48046	1.9455	0.0524425	0.821569	-4.07766
ENSG00000126759	CFP	0.0872536	7.5869	1.94501	0.0524986	0.821569	-4.11062
ENSG00000149781	FERMT3	0.0597838	7.31093	1.94754	0.0521947	0.821569	-4.11716
ENSG00000135842	NIBAN1	0.104372	7.26023	1.94349	0.0526841	0.821569	-4.12744
ENSG00000223799	IL10RB-DT	0.0622284	4.2872	1.94476	0.0525298	0.821569	-4.14211
ENSG00000077150	NFKB2	0.0729645	6.28921	1.94504	0.0524956	0.821569	-4.15739
ENSG00000184584	STING1	0.0593651	5.89531	1.94314	0.0527252	0.821569	-4.17013
ENSG00000047634	SCML1	-0.173164	1.14581	-1.92944	0.0544089	0.82317	-3.90835
ENSG00000077782	FGFR1	0.124804	1.68289	1.93803	0.053348	0.82317	-3.9226
ENSG00000236017	ASMTL-AS1	0.148977	1.54005	1.93099	0.0542152	0.82317	-3.92477
ENSG00000116212	LRRC42	0.0692427	1.77828	1.93191	0.0541018	0.82317	-3.93839
ENSG00000188483	IER5L	0.120477	2.17653	1.93415	0.0538249	0.82317	-3.97176
ENSG00000185022	MAFF	-0.110074	2.24442	-1.92883	0.0544846	0.82317	-3.98083
ENSG00000119285	HEATR1	0.0771039	3.31732	1.93192	0.0541003	0.82317	-4.08755
ENSG00000182158	CREB3L2	0.0641776	3.47781	1.93375	0.053874	0.82317	-4.09963
ENSG00000241343	RPL36A	0.141554	7.81836	1.93897	0.0532381	0.82317	-4.11245
ENSG00000157870	PRXL2B	0.0713509	3.65544	1.93318	0.0539446	0.82317	-4.11749
ENSG00000063046	EIF4B	0.0392312	7.75908	1.937	0.0534739	0.82317	-4.11785
ENSG00000163798	SLC4A1AP	0.0492752	3.74028	1.93498	0.0537224	0.82317	-4.11883
ENSG00000265491	RNF115	-0.0389684	4.0973	-1.92999	0.0543397	0.82317	-4.15586
ENSG00000224660	SH3BP5-AS1	-0.0590624	4.40332	-1.93504	0.0537147	0.82317	-4.16557
ENSG00000132842	AP3B1	0.053037	4.35198	1.9328	0.0539912	0.82317	-4.16582
ENSG00000163960	UBXN7	0.0487779	4.49724	1.93615	0.0535782	0.82317	-4.16766
ENSG00000148180	GSN	0.100459	6.74507	1.92896	0.0544692	0.82317	-4.17248
ENSG00000187116	LILRA5	0.117942	6.29663	1.93253	0.0540294	0.82317	-4.17974
ENSG00000131242	RAB11FIP4	-0.0555906	5.8479	-1.9366	0.0535229	0.82317	-4.18318
ENSG00000163956	LRPAP1	0.0609356	6.29696	1.92883	0.0544838	0.82317	-4.18601
ENSG00000080503	SMARCA2	0.0628139	5.31024	1.9329	0.0539792	0.82317	-4.19341
ENSG00000158604	TMED4	-0.0317994	5.25586	-1.9294	0.0544132	0.82317	-4.19972
ENSG00000148484	RSU1	0.065663	5.13996	1.92848	0.0545281	0.82317	-4.20042
ENSG00000162714	ZNF496	-0.0793758	2.99461	-1.92535	0.0549198	0.828048	-4.06979
ENSG00000259943	AL050341.2	-0.12224	1.17842	-1.92443	0.0550355	0.828758	-3.91587
ENSG00000211662	IGLV3-21	0.2679	2.21546	1.92339	0.0551756	0.8288	-4.00203
ENSG00000162736	NCSTN	0.066639	5.2757	1.92351	0.0551502	0.8288	-4.20998
ENSG00000180549	FUT7	0.0967789	4.94501	1.92258	0.0552699	0.829186	-4.20754
ENSG00000106346	USP42	-0.073937	2.40799	-1.9214	0.0554165	0.829325	-4.01207
ENSG00000170956	CEACAM3	0.0929868	6.23212	1.92185	0.0553608	0.829325	-4.20027
ENSG00000102984	ZNF821	0.1263	1.25473	1.91998	0.0555968	0.829394	-3.92764
ENSG00000175216	CKAP5	0.0796481	3.65924	1.91974	0.0556271	0.829394	-4.13875
ENSG00000121060	TRIM25	0.0912422	6.71355	1.91999	0.0555951	0.829394	-4.18792
ENSG00000266412	NCOA4	-0.0773585	8.33257	-1.91749	0.0559126	0.832623	-4.1306
ENSG00000178202	POGLUT3	-0.0996079	1.83016	-1.91385	0.0563776	0.833457	-3.97015
ENSG00000254452	AP001107.2	-0.389769	2.72098	-1.91471	0.056279	0.833457	-4.05564
ENSG00000163882	POLR2H	0.0511131	3.43237	1.91363	0.0564067	0.833457	-4.13217
ENSG00000263020	AL662899.2	0.132451	3.54898	1.91527	0.0561998	0.833457	-4.13846
ENSG00000141582	CBX4	-0.0441747	4.58389	-1.91627	0.0560682	0.833457	-4.20556
ENSG00000270647	TAF15	0.0639831	6.07149	1.91328	0.0564518	0.833457	-4.21984
ENSG00000047410	TPR	0.0604283	5.84387	1.91432	0.0563174	0.833457	-4.22293
ENSG00000198673	TAFA2	-0.157484	1.21215	-1.91001	0.0568716	0.834555	-3.93857
ENSG00000051128	HOMER3	0.087683	3.50021	1.91147	0.0566838	0.834555	-4.14024
ENSG00000166822	TMEM170A	-0.0516919	3.8081	-1.91192	0.0566258	0.834555	-4.16669
ENSG00000111596	CNOT2	0.0351127	4.74253	1.91056	0.0568018	0.834555	-4.22368
ENSG00000180628	PCGF5	-0.10905	6.12878	-1.91011	0.0568628	0.834555	-4.22406
ENSG00000176444	CLK2	0.0376755	5.04104	1.9071	0.0572489	0.838994	-4.23685
ENSG00000165775	FUNDC2	-0.0930505	5.03623	-1.90662	0.0573131	0.838994	-4.23753
ENSG00000179104	TMTC2	0.107209	1.10254	1.89595	0.0587121	0.840279	-3.95557
ENSG00000095209	TMEM38B	-0.112285	1.05348	-1.88969	0.0595486	0.840279	-3.96409
ENSG00000135925	WNT10A	0.137542	0.654165	1.87945	0.060936	0.840279	-3.96838
ENSG00000104356	POP1	0.0964657	1.38808	1.8945	0.0589052	0.840279	-3.97195
ENSG00000125730	C3	-0.15051	0.773249	-1.87498	0.0615501	0.840279	-3.97581
ENSG00000273002	AL355388.1	0.089397	1.13807	1.87572	0.061448	0.840279	-3.98725
ENSG00000103942	HOMER2	0.129499	0.764529	1.8659	0.0628124	0.840279	-3.98926
ENSG00000161551	ZNF577	0.125245	1.4247	1.88419	0.0602903	0.840279	-3.99038
ENSG00000123989	CHPF	0.110787	1.44645	1.88438	0.0602648	0.840279	-3.99174
ENSG00000163959	SLC51A	0.0974833	1.43187	1.86578	0.0628295	0.840279	-4.01538
ENSG00000188825	LINC00910	-0.0706049	1.85731	-1.88451	0.060246	0.840279	-4.01683
ENSG00000259953	AL138756.1	0.0770256	2.12751	1.89464	0.0588872	0.840279	-4.0272
ENSG00000245849	RAD51-AS1	-0.073454	2.23113	-1.89011	0.0594919	0.840279	-4.04579
ENSG00000121410	A1BG	0.103571	1.95206	1.86612	0.0627825	0.840279	-4.06275
ENSG00000198521	ZNF43	-0.0805912	2.09087	-1.86676	0.0626924	0.840279	-4.06954
ENSG00000116957	ENSG00000116957	0.0553794	2.48361	1.88325	0.0604173	0.840279	-4.08405
ENSG00000169598	DFFB	-0.0724561	2.2866	-1.86967	0.0622856	0.840279	-4.08425
ENSG00000068001	HYAL2	-0.0802274	2.48348	-1.87964	0.0609103	0.840279	-4.08612
ENSG00000175105	ZNF654	-0.0884055	2.66305	-1.89289	0.0591196	0.840279	-4.08674
ENSG00000147202	DIAPH2	0.0660108	2.73911	1.89612	0.0586899	0.840279	-4.08843
ENSG00000184319	RPL23AP82	0.0890349	2.93684	1.89873	0.0583451	0.840279	-4.10725
ENSG00000117318	ID3	0.100781	3.02142	1.89625	0.058673	0.840279	-4.12276
ENSG00000137154	RPS6	0.0820333	10.0501	1.88214	0.0605683	0.840279	-4.12895
ENSG00000179021	C3orf38	-0.0627585	3.1606	-1.89327	0.0590696	0.840279	-4.13954
ENSG00000197162	ZNF785	-0.0616032	2.97741	-1.87921	0.0609686	0.840279	-4.1424
ENSG00000123104	ITPR2	0.0708964	3.41942	1.89947	0.0582474	0.840279	-4.15179
ENSG00000205476	CCDC85C	-0.0723276	3.01516	-1.87237	0.0619111	0.840279	-4.15798
ENSG00000167434	CA4	0.135956	3.28295	1.88382	0.0603445	0.840279	-4.16403
ENSG00000118707	TGIF2	-0.0459608	3.62952	-1.90137	0.0579971	0.840279	-4.16976
ENSG00000187741	FANCA	-0.09996	3.22824	-1.87193	0.0619723	0.840279	-4.17992
ENSG00000213463	SYNJ2BP	-0.0729014	3.12485	-1.8653	0.0628975	0.840279	-4.18069
ENSG00000182774	RPS17	0.0877321	8.79418	1.87409	0.0616729	0.840279	-4.18586
ENSG00000161960	EIF4A1	0.0484388	7.62797	1.89896	0.0583146	0.840279	-4.189
ENSG00000122884	P4HA1	-0.0610921	3.47002	-1.87929	0.0609571	0.840279	-4.19138
ENSG00000107262	BAG1	-0.157017	7.66273	-1.89702	0.0585782	0.840279	-4.19288
ENSG00000156127	BATF	0.0741865	3.67862	1.89027	0.0594702	0.840279	-4.19317
ENSG00000144867	SRPRB	0.0491826	3.77606	1.89481	0.0588646	0.840279	-4.19467
ENSG00000175970	UNC119B	-0.0464256	4.01927	-1.90416	0.0576319	0.840279	-4.19603
ENSG00000185414	MRPL30	-0.0466068	3.48462	-1.87803	0.0611298	0.840279	-4.19742
ENSG00000217930	PAM16	0.0634945	3.31358	1.86721	0.06263	0.840279	-4.19827
ENSG00000156136	DCK	-0.0929435	3.76576	-1.88912	0.0596245	0.840279	-4.20324
ENSG00000132432	SEC61G	0.0651597	3.46567	1.86982	0.0622655	0.840279	-4.21007
ENSG00000173868	PHOSPHO1	-0.119305	7.84074	-1.8801	0.0608509	0.840279	-4.21456
ENSG00000123405	NFE2	0.0966285	7.55731	1.88428	0.0602789	0.840279	-4.21779
ENSG00000102145	GATA1	-0.163172	3.76913	-1.87311	0.0618159	0.840279	-4.2286
ENSG00000077420	APBB1IP	0.0807537	6.89762	1.89162	0.0592888	0.840279	-4.23223
ENSG00000179094	PER1	-0.101055	4.13292	-1.88636	0.0599973	0.840279	-4.23255
ENSG00000126088	UROD	0.0563322	4.34745	1.89518	0.0588151	0.840279	-4.23366
ENSG00000185697	MYBL1	-0.130329	4.02059	-1.88054	0.0607922	0.840279	-4.23604
ENSG00000095383	TBC1D2	0.0943069	4.14607	1.88274	0.0604882	0.840279	-4.24075
ENSG00000129465	RIPK3	0.0581241	4.55198	1.89638	0.058656	0.840279	-4.2412
ENSG00000083168	KAT6A	0.0635865	5.30867	1.9044	0.0576006	0.840279	-4.24423
ENSG00000125637	PSD4	0.0665744	7.56748	1.86757	0.062579	0.840279	-4.24606
ENSG00000158864	NDUFS2	0.0476306	5.35004	1.90232	0.0578725	0.840279	-4.24784
ENSG00000073614	KDM5A	0.0427284	5.31798	1.89912	0.0582933	0.840279	-4.25358
ENSG00000069399	BCL3	0.0936853	5.36699	1.89734	0.0585302	0.840279	-4.25582
ENSG00000213347	MXD3	0.0826998	5.02112	1.89279	0.0591328	0.840279	-4.26121
ENSG00000181788	SIAH2	-0.08688	4.85566	-1.89026	0.0594718	0.840279	-4.2613
ENSG00000238227	TMEM250	-0.0445294	5.21632	-1.89264	0.0591526	0.840279	-4.26358
ENSG00000072778	ACADVL	0.0615841	6.9383	1.87053	0.0621664	0.840279	-4.26582
ENSG00000163468	CCT3	0.0516967	5.86927	1.88916	0.0596195	0.840279	-4.26595
ENSG00000177565	TBL1XR1	-0.0596392	5.14404	-1.88906	0.059632	0.840279	-4.27002
ENSG00000124491	F13A1	0.127946	5.77536	1.88783	0.0598037	0.840279	-4.27035
ENSG00000163297	ANTXR2	0.0663618	5.40554	1.88862	0.0596921	0.840279	-4.27214
ENSG00000108468	CBX1	-0.0477478	4.53427	-1.87556	0.0614697	0.840279	-4.27572
ENSG00000082641	NFE2L1	0.0455223	5.29437	1.88556	0.0601045	0.840279	-4.27686
ENSG00000144381	HSPD1	0.041166	5.39679	1.88545	0.06012	0.840279	-4.27751
ENSG00000100614	PPM1A	-0.0863098	5.8232	-1.88306	0.0604441	0.840279	-4.27817
ENSG00000136810	TXN	0.0959191	5.38186	1.88449	0.0602507	0.840279	-4.27915
ENSG00000104064	GABPB1	-0.0448673	4.34994	-1.86546	0.0628744	0.840279	-4.28364
ENSG00000209082	MT-TL1	-0.160816	4.38471	-1.86672	0.0627063	0.840279	-4.28416
ENSG00000128463	EMC4	-0.037328	4.52788	-1.86939	0.0623245	0.840279	-4.28701
ENSG00000123384	LRP1	0.0969844	5.91053	1.87582	0.0614364	0.840279	-4.28865
ENSG00000132716	DCAF8	-0.0272936	5.99981	-1.87448	0.0616194	0.840279	-4.28894
ENSG00000213983	AP1G2	0.0622182	6.511	1.86551	0.0628683	0.840279	-4.2895
ENSG00000119729	RHOQ	-0.0548356	5.40889	-1.87511	0.0615321	0.840279	-4.29556
ENSG00000115738	ID2	-0.0715862	5.11557	-1.87386	0.0617038	0.840279	-4.2958
ENSG00000104522	GFUS	-0.0955533	5.28397	-1.87443	0.0616272	0.840279	-4.29638
ENSG00000203667	COX20	0.0610905	5.12981	1.86829	0.0624789	0.840279	-4.30573
ENSG00000144199	FAHD2B	0.114333	1.40368	1.86448	0.0630123	0.840754	-4.01785
ENSG00000196284	SUPT3H	0.0917764	1.63514	1.86406	0.0630722	0.840754	-4.03583
ENSG00000132305	IMMT	0.0519688	4.92755	1.86291	0.0632333	0.841972	-4.31125
ENSG00000105708	ZNF14	-0.0689729	2.63811	-1.86142	0.0634436	0.841987	-4.13527
ENSG00000160223	ICOSLG	0.0886445	3.20302	1.86153	0.0634284	0.841987	-4.19645
ENSG00000167671	UBXN6	-0.152956	8.27542	-1.86225	0.0633337	0.841987	-4.22705
ENSG00000099338	CATSPERG	-0.132314	0.732265	-1.85344	0.0645815	0.845407	-4.0053
ENSG00000015568	RGPD5	-0.222301	1.3105	-1.85139	0.0648812	0.845407	-4.0312
ENSG00000040199	PHLPP2	0.0973109	1.44913	1.85018	0.0650505	0.845407	-4.04113
ENSG00000131437	KIF3A	0.101093	1.64636	1.85556	0.0642776	0.845407	-4.0487
ENSG00000102078	SLC25A14	0.0796147	1.82653	1.85054	0.0649988	0.845407	-4.06764
ENSG00000143971	ETAA1	-0.0951663	1.91325	-1.85081	0.0649603	0.845407	-4.07725
ENSG00000132434	LANCL2	0.0678939	2.0888	1.85768	0.0639758	0.845407	-4.08163
ENSG00000168229	PTGDR	-0.140435	2.19976	-1.85451	0.0644294	0.845407	-4.09666
ENSG00000139514	SLC7A1	0.0799845	2.3025	1.85762	0.0639843	0.845407	-4.10545
ENSG00000137714	FDX1	-0.066921	2.56123	-1.85822	0.0638979	0.845407	-4.13117
ENSG00000104221	BRF2	0.0533035	2.6782	1.85072	0.0649733	0.845407	-4.15859
ENSG00000186431	FCAR	0.118284	3.51751	1.85225	0.0647552	0.845407	-4.24126
ENSG00000012779	ALOX5	0.0808428	7.78517	1.85753	0.0639967	0.845407	-4.25438
ENSG00000178209	PLEC	0.068178	7.56916	1.85053	0.0650006	0.845407	-4.27445
ENSG00000177879	AP3S1	0.0500599	4.10675	1.85314	0.0646252	0.845407	-4.28983
ENSG00000172939	OXSR1	0.0514416	4.3559	1.85217	0.0647638	0.845407	-4.3064
ENSG00000136026	CKAP4	0.0804829	4.92315	1.85198	0.0647914	0.845407	-4.32954
ENSG00000135250	SRPK2	-0.0559603	5.23773	-1.85466	0.0644064	0.845407	-4.33021
ENSG00000275700	AATF	0.0662786	4.98981	1.85187	0.0648075	0.845407	-4.33129
ENSG00000124659	TBCC	-0.0426772	4.88922	-1.84983	0.0651013	0.845407	-4.33301
ENSG00000166016	ABTB2	-0.147775	1.0061	-1.84742	0.0654511	0.846165	-4.02189
ENSG00000177932	ZNF354C	0.116141	0.797648	1.83395	0.0674305	0.846165	-4.0351
ENSG00000267244	AC012615.6	-0.11	1.19323	-1.84181	0.066269	0.846165	-4.03786
ENSG00000138036	DYNC2LI1	0.102468	0.635774	1.82477	0.0688081	0.846165	-4.04338
ENSG00000226696	LENG8-AS1	-0.110098	0.692418	-1.82524	0.0687371	0.846165	-4.04345
ENSG00000168268	NT5DC2	0.145186	1.18239	1.83443	0.0673594	0.846165	-4.05184
ENSG00000125462	MIR9-1HG	-0.114428	0.881216	-1.82135	0.0693272	0.846165	-4.05327
ENSG00000130595	TNNT3	0.149811	1.0282	1.82658	0.0685353	0.846165	-4.05641
ENSG00000156374	PCGF6	-0.104231	0.84981	-1.81619	0.070116	0.846165	-4.06068
ENSG00000118804	STBD1	0.196602	0.791061	1.81185	0.0707878	0.846165	-4.06532
ENSG00000173338	KCNK7	0.126823	0.667908	1.80527	0.0718106	0.846165	-4.06964
ENSG00000125170	DOK4	0.136715	1.41923	1.8284	0.0682602	0.846165	-4.07055
ENSG00000157193	LRP8	0.0875093	1.48209	1.83066	0.0679221	0.846165	-4.07339
ENSG00000253645	AC108863.1	-0.260653	0.86758	-1.80409	0.0720024	0.846165	-4.07481
ENSG00000231680	LINC02723	0.140201	0.904218	1.80731	0.0714916	0.846165	-4.07614
ENSG00000255508	AP002990.1	-0.204602	1.09458	-1.80902	0.0712293	0.846165	-4.07816
ENSG00000151023	ENKUR	-0.170763	1.54125	-1.82691	0.0684876	0.846165	-4.07989
ENSG00000260267	AC026471.1	-0.101446	1.78048	-1.84016	0.0665112	0.846165	-4.07993
ENSG00000270574	AC010680.2	0.11739	1.1817	1.80799	0.0713851	0.846165	-4.0856
ENSG00000161800	RACGAP1	0.0788185	1.7955	1.83665	0.0670294	0.846165	-4.0893
ENSG00000165914	TTC7B	-0.114633	1.62644	-1.82303	0.0690716	0.846165	-4.09172
ENSG00000280308	ENSG00000280308	0.0967272	1.70111	1.82519	0.068744	0.846165	-4.09782
ENSG00000006327	TNFRSF12A	-0.107811	1.75673	-1.81149	0.070842	0.846165	-4.12006
ENSG00000211648	IGLV1-47	0.185928	1.6195	1.80688	0.0715628	0.846165	-4.12477
ENSG00000104918	RETN	0.182431	2.12501	1.8275	0.068402	0.846165	-4.13429
ENSG00000125814	NAPB	0.0697757	2.49006	1.84878	0.0652542	0.846165	-4.13844
ENSG00000155189	AGPAT5	-0.0817392	2.31946	-1.835	0.0672741	0.846165	-4.14357
ENSG00000185670	ZBTB3	-0.0656914	2.2375	-1.82664	0.0685254	0.846165	-4.14514
ENSG00000273151	AC073957.3	-0.108758	2.08934	-1.80787	0.071404	0.846165	-4.15988
ENSG00000118520	ARG1	0.2097	2.46373	1.83089	0.067895	0.846165	-4.16239
ENSG00000127995	CASD1	-0.0945738	2.61612	-1.83979	0.0665657	0.846165	-4.16851
ENSG00000163322	ABRAXAS1	-0.0801032	2.55035	-1.826	0.0686215	0.846165	-4.18298
ENSG00000180185	FAHD1	-0.0588276	2.53701	-1.82298	0.0690789	0.846165	-4.18433
ENSG00000226479	TMEM185B	0.0910563	2.45386	1.81376	0.0704901	0.846165	-4.18754
ENSG00000196387	ZNF140	-0.0595246	2.82454	-1.84003	0.0665314	0.846165	-4.19017
ENSG00000185482	STAC3	0.0941916	2.76588	1.83164	0.0677744	0.846165	-4.19834
ENSG00000137806	NDUFAF1	0.0592674	2.72302	1.82476	0.0688095	0.846165	-4.20568
ENSG00000155265	GOLGA7B	0.0883169	3.13946	1.84659	0.0655708	0.846165	-4.21759
ENSG00000188092	GPR89B	0.0886267	2.96802	1.82688	0.0684897	0.846165	-4.23078
ENSG00000141956	PRDM15	-0.0693851	2.72549	-1.8077	0.0714311	0.846165	-4.23161
ENSG00000279007	ENSG00000279007	0.0766395	3.01179	1.82457	0.0688386	0.846165	-4.23452
ENSG00000165752	STK32C	-0.0917551	3.07667	-1.83025	0.0679824	0.846165	-4.23465
ENSG00000176624	MEX3C	-0.0921399	3.25788	-1.83971	0.0665774	0.846165	-4.23694
ENSG00000176102	CSTF3	0.0514807	3.07526	1.82836	0.0682664	0.846165	-4.23718
ENSG00000232295	AL589935.1	-0.11174	3.05863	-1.81774	0.0698791	0.846165	-4.24925
ENSG00000171453	POLR1C	0.059204	2.99189	1.8163	0.0700999	0.846165	-4.25013
ENSG00000113360	DROSHA	0.0544606	3.52248	1.84275	0.0661312	0.846165	-4.2584
ENSG00000265681	RPL17	0.0909917	8.818	1.82875	0.0682075	0.846165	-4.26072
ENSG00000256514	AP003419.1	-0.433549	3.05468	-1.8051	0.0718489	0.846165	-4.26743
ENSG00000100104	SRRD	-0.0856546	3.53019	-1.83548	0.0672026	0.846165	-4.26907
ENSG00000169583	CLIC3	-0.153862	3.07505	-1.80381	0.0720469	0.846165	-4.27635
ENSG00000188785	ZNF548	-0.0738263	3.14461	-1.807	0.0715404	0.846165	-4.27998
ENSG00000140575	IQGAP1	0.0651038	7.75924	1.83887	0.0667021	0.846165	-4.28688
ENSG00000280153	AC133065.3	-0.0911724	3.43784	-1.82085	0.0694029	0.846165	-4.28694
ENSG00000101336	HCK	0.0737614	8.25317	1.82459	0.0688345	0.846165	-4.29022
ENSG00000103642	LACTB	0.0711793	3.70717	1.83093	0.0678814	0.846165	-4.29502
ENSG00000211666	IGLV2-14	0.171022	3.24582	1.80735	0.0714935	0.846165	-4.29748
ENSG00000196705	ZNF431	-0.0667639	3.36488	-1.80513	0.0718327	0.846165	-4.30486
ENSG00000070669	ASNS	0.0736932	3.50139	1.81444	0.0703863	0.846165	-4.3054
ENSG00000100225	FBXO7	-0.145327	8.13038	-1.81864	0.069747	0.846165	-4.30605
ENSG00000111897	SERINC1	-0.0659748	6.7519	-1.848	0.0653664	0.846165	-4.31171
ENSG00000227372	TP73-AS1	-0.0587275	3.42299	-1.80345	0.072096	0.846165	-4.3158
ENSG00000168118	RAB4A	-0.0494453	3.56117	-1.81024	0.0710351	0.846165	-4.31678
ENSG00000185905	C16orf54	-0.0572547	6.48681	-1.84781	0.0653946	0.846165	-4.3212
ENSG00000261172	AC133919.2	0.117447	3.70996	1.81295	0.0706188	0.846165	-4.32384
ENSG00000125686	MED1	0.0451311	3.55789	1.80407	0.0719992	0.846165	-4.32599
ENSG00000135912	TTLL4	0.0654291	3.93738	1.82206	0.0692196	0.846165	-4.32829
ENSG00000269604	AC005523.2	-0.0510038	3.67553	-1.80636	0.0716406	0.846165	-4.33233
ENSG00000166548	TK2	0.0604788	3.9249	1.81937	0.0696295	0.846165	-4.33304
ENSG00000245164	LINC00861	-0.0709842	6.28659	-1.84049	0.0664629	0.846165	-4.33899
ENSG00000075415	SLC25A3	0.0307033	6.64882	1.83213	0.0677011	0.846165	-4.34179
ENSG00000213918	DNASE1	-0.0581594	4.15156	-1.82259	0.0691384	0.846165	-4.34575
ENSG00000110200	ANAPC15	0.0651924	3.8588	1.80841	0.0713199	0.846165	-4.34608
ENSG00000126005	MMP24OS	-0.0649303	4.48914	-1.83299	0.0675735	0.846165	-4.3461
ENSG00000182487	NCF1B	-0.0914763	7.52581	-1.80841	0.0713203	0.846165	-4.34661
ENSG00000129355	CDKN2D	0.0685387	5.91741	1.84038	0.0664793	0.846165	-4.34931
ENSG00000074660	SCARF1	-0.124483	4.31735	-1.82469	0.0688258	0.846165	-4.34977
ENSG00000198833	UBE2J1	0.0730083	5.42232	1.84273	0.0661342	0.846165	-4.35116
ENSG00000141027	NCOR1	0.0471672	5.41296	1.84251	0.0661668	0.846165	-4.35133
ENSG00000115415	STAT1	-0.107051	6.83241	-1.82117	0.0693582	0.846165	-4.35391
ENSG00000119321	FKBP15	0.0516861	5.74608	1.83875	0.0667201	0.846165	-4.35516
ENSG00000105639	JAK3	0.0646507	7.28079	1.8065	0.0716179	0.846165	-4.35963
ENSG00000100603	SNW1	0.0329682	5.20999	1.83251	0.0676446	0.846165	-4.36786
ENSG00000104324	CPQ	0.0653637	5.04373	1.82803	0.0683168	0.846165	-4.37304
ENSG00000144591	GMPPA	0.0657423	4.13966	1.80497	0.0718575	0.846165	-4.3736
ENSG00000239697	TNFSF12	-0.0519616	4.71939	-1.82205	0.0692209	0.846165	-4.37471
ENSG00000013563	DNASE1L1	0.0478016	4.51643	1.8158	0.0701768	0.846165	-4.37692
ENSG00000081320	STK17B	-0.059157	6.8004	-1.80718	0.0715123	0.846165	-4.37791
ENSG00000092203	TOX4	0.0311723	5.35237	1.82413	0.0689052	0.846165	-4.3827
ENSG00000087157	PGS1	0.0780839	5.71551	1.82201	0.069227	0.846165	-4.38359
ENSG00000168256	NKIRAS2	-0.0403616	4.32643	-1.80523	0.0718173	0.846165	-4.38394
ENSG00000007264	MATK	-0.117911	5.12687	-1.8213	0.06934	0.846165	-4.38469
ENSG00000148396	SEC16A	0.05727	5.48716	1.82149	0.0693057	0.846165	-4.38654
ENSG00000235750	KIAA0040	0.0636458	5.93503	1.81763	0.0698945	0.846165	-4.38764
ENSG00000068724	TTC7A	0.056723	5.3275	1.81866	0.0697383	0.846165	-4.39141
ENSG00000247556	OIP5-AS1	-0.0435759	5.52284	-1.81207	0.0707513	0.846165	-4.4024
ENSG00000110958	PTGES3	-0.0292723	6.22452	-1.80349	0.0720909	0.846165	-4.40358
ENSG00000102445	RUBCNL	0.0912197	4.72532	1.80429	0.0719656	0.846165	-4.40498
ENSG00000108651	UTP6	-0.0370639	4.74005	-1.80383	0.0720364	0.846165	-4.40585
ENSG00000127585	FBXL16	0.0975589	2.65743	1.80058	0.0725496	0.84775	-4.23528
ENSG00000104361	NIPAL2	0.108971	2.66153	1.80091	0.0724966	0.84775	-4.2382
ENSG00000113448	PDE4D	-0.091455	2.78361	-1.80094	0.0724915	0.84775	-4.25011
ENSG00000103994	ZNF106	0.0504302	5.6083	1.80155	0.0723964	0.84775	-4.41959
ENSG00000110713	NUP98	0.0498353	5.70866	1.80037	0.0725821	0.84775	-4.42045
ENSG00000258017	AC011603.2	-0.280143	3.99816	-1.79973	0.0726957	0.848257	-4.36806
ENSG00000140259	MFAP1	0.0448345	3.9239	1.79881	0.0728284	0.848986	-4.36554
ENSG00000206172	HBA1	-0.215717	16.245	-1.79569	0.0733296	0.850722	-4.10449
ENSG00000197561	ELANE	0.30454	1.26608	1.79582	0.0733144	0.850722	-4.10977
ENSG00000266469	AC005288.1	0.0773212	1.73756	1.79607	0.0732653	0.850722	-4.1427
ENSG00000131043	AAR2	0.0510131	3.81453	1.79605	0.0732683	0.850722	-4.36213
ENSG00000099783	HNRNPM	0.0499649	6.47056	1.79639	0.073214	0.850722	-4.40804
ENSG00000012223	LTF	0.357919	4.43048	1.79451	0.0735262	0.852184	-4.39907
ENSG00000135315	CEP162	-0.0747347	2.08543	-1.79397	0.0736002	0.852224	-4.18008
ENSG00000085563	ABCB1	-0.121004	2.05246	-1.79306	0.073746	0.852278	-4.17485
ENSG00000105011	ASF1B	-0.0904263	3.47284	-1.79341	0.0736897	0.852278	-4.33217
ENSG00000270055	AC127502.2	-0.089398	3.85652	-1.79246	0.0738425	0.852578	-4.37124
ENSG00000159259	CHAF1B	0.0941847	0.798905	1.79014	0.0742137	0.85288	-4.09434
ENSG00000196218	RYR1	0.123029	0.826346	1.78915	0.0743745	0.85288	-4.09668
ENSG00000149260	CAPN5	-0.131193	1.91532	-1.78973	0.0742806	0.85288	-4.16649
ENSG00000282572	AC215522.2	0.15173	1.99498	1.78903	0.0743957	0.85288	-4.17518
ENSG00000168575	SLC20A2	0.0578905	2.49047	1.78996	0.0742441	0.85288	-4.23359
ENSG00000253982	AC100810.1	-0.117479	3.15957	-1.78946	0.0743275	0.85288	-4.30623
ENSG00000167674	HDGFL2	0.0570697	4.5616	1.78878	0.0744337	0.85288	-4.42266
ENSG00000204397	CARD16	0.13685	5.67304	1.79179	0.073956	0.85288	-4.43447
ENSG00000122025	FLT3	0.12087	1.50407	1.78525	0.0750045	0.853062	-4.14099
ENSG00000204604	ZNF468	-0.10101	2.02046	-1.78762	0.0746214	0.853062	-4.18125
ENSG00000279278	AC245060.6	-0.131879	2.02624	-1.78637	0.0748245	0.853062	-4.18702
ENSG00000113812	ACTR8	0.0534853	2.65078	1.78581	0.0749144	0.853062	-4.2567
ENSG00000136783	NIPSNAP3A	-0.0779094	2.9729	-1.78681	0.0747529	0.853062	-4.29349
ENSG00000188177	ZC3H6	-0.0735212	3.27802	-1.78519	0.0750146	0.853062	-4.32751
ENSG00000185864	NPIPB4	0.128784	3.55743	1.78565	0.0749462	0.853062	-4.35919
ENSG00000180539	C9orf139	0.0712759	4.387	1.78648	0.0748054	0.853062	-4.41846
ENSG00000099999	RNF215	0.0704078	1.9375	1.78473	0.0750895	0.853111	-4.18229
ENSG00000139160	ETFBKMT	-0.112718	0.806527	-1.78367	0.0752617	0.853461	-4.10276
ENSG00000119013	NDUFB3	0.0923114	4.08799	1.78409	0.0751947	0.853461	-4.40174
ENSG00000170464	DNAJC18	-0.101739	0.816629	-1.78264	0.07543	0.853672	-4.10472
ENSG00000184831	APOO	-0.0942433	0.845057	-1.78078	0.0757334	0.853672	-4.10763
ENSG00000162490	DRAXIN	-0.182331	0.844787	-1.7741	0.0768354	0.853672	-4.11563
ENSG00000170631	ZNF16	0.0846544	1.07556	1.77992	0.0758751	0.853672	-4.11918
ENSG00000163607	GTPBP8	0.0676326	1.7318	1.77922	0.0759902	0.853672	-4.1692
ENSG00000279884	AC010894.4	0.116859	1.81764	1.77716	0.0763285	0.853672	-4.1763
ENSG00000049768	FOXP3	0.116884	1.9365	1.77582	0.0765491	0.853672	-4.19041
ENSG00000160746	ANO10	0.0647011	3.16827	1.78209	0.0755204	0.853672	-4.31849
ENSG00000151062	CACNA2D4	-0.0739371	3.17765	-1.78169	0.0755854	0.853672	-4.3216
ENSG00000089041	P2RX7	-0.0828243	3.18185	-1.77684	0.0763809	0.853672	-4.33082
ENSG00000259291	ZNF710-AS1	-0.0743141	3.28975	-1.77492	0.0766981	0.853672	-4.34309
ENSG00000105204	DYRK1B	-0.059666	3.76932	-1.78074	0.0757408	0.853672	-4.38191
ENSG00000149418	ST14	0.0882516	3.82747	1.77912	0.0760061	0.853672	-4.38902
ENSG00000111641	NOP2	0.0556532	4.44597	1.78081	0.0757287	0.853672	-4.43118
ENSG00000197694	SPTAN1	0.0750293	6.53003	1.77861	0.0760895	0.853672	-4.43524
ENSG00000091640	SPAG7	0.0600431	4.48706	1.77573	0.0765641	0.853672	-4.44204
ENSG00000244038	DDOST	0.0375334	6.23573	1.7757	0.0765703	0.853672	-4.44887
ENSG00000100219	XBP1	0.0478458	5.64796	1.77932	0.0759737	0.853672	-4.45532
ENSG00000138107	ACTR1A	0.0429304	5.90392	1.77643	0.0764489	0.853672	-4.45641
ENSG00000159674	SPON2	-0.151184	5.39211	-1.77639	0.076464	0.853672	-4.45959
ENSG00000168802	CHTF8	0.0335239	5.61553	1.7744	0.0767847	0.853672	-4.46399
ENSG00000136689	IL1RN	0.102189	5.42998	1.77424	0.076815	0.853672	-4.46546
ENSG00000013306	SLC25A39	-0.175974	9.54078	-1.77291	0.0770392	0.855149	-4.32552
ENSG00000272908	AC006033.2	-0.141074	0.981616	-1.771	0.0773494	0.85524	-4.12482
ENSG00000269982	AC018809.2	0.0963479	0.964726	1.77038	0.0774524	0.85524	-4.12767
ENSG00000276953	TRBV12-4	0.162142	1.28237	1.77027	0.0774723	0.85524	-4.14758
ENSG00000122644	ARL4A	0.0816054	2.01213	1.77063	0.077411	0.85524	-4.20662
ENSG00000189337	KAZN	0.194493	2.27326	1.77122	0.0773197	0.85524	-4.24024
ENSG00000136861	CDK5RAP2	0.0519149	4.29711	1.77042	0.0774455	0.85524	-4.43935
ENSG00000153162	BMP6	-0.135866	1.30936	-1.76825	0.0778079	0.857729	-4.14851
ENSG00000161217	PCYT1A	0.0376043	5.6729	1.76764	0.0779108	0.857729	-4.47475
ENSG00000121552	CSTA	0.095231	5.25835	1.76791	0.0778688	0.857729	-4.47548
ENSG00000104974	LILRA1	-0.0687794	5.86963	-1.7672	0.0779846	0.85776	-4.47271
ENSG00000198482	ZNF808	-0.0619001	2.53339	-1.76649	0.0781041	0.858293	-4.27286
ENSG00000198417	MT1F	0.100207	1.48372	1.76463	0.0784167	0.858369	-4.1727
ENSG00000143322	ABL2	0.0581328	2.58089	1.76447	0.0784435	0.858369	-4.28108
ENSG00000197879	MYO1C	0.0824013	3.09938	1.76525	0.0783125	0.858369	-4.3396
ENSG00000175224	ATG13	0.036007	5.51758	1.76558	0.0782561	0.858369	-4.4793
ENSG00000116260	QSOX1	0.0646178	5.41093	1.76433	0.0784665	0.858369	-4.48162
ENSG00000176422	SPRYD4	-0.066037	2.44137	-1.76377	0.0785613	0.858629	-4.26883
ENSG00000123395	ATG101	0.0676226	3.35221	1.76236	0.0787999	0.858905	-4.37517
ENSG00000072694	FCGR2B	0.135082	4.65349	1.76269	0.0787506	0.858905	-4.47132
ENSG00000128815	WDFY4	0.0829765	5.25811	1.76298	0.0786952	0.858905	-4.48304
ENSG00000109220	CHIC2	-0.0572557	3.58326	-1.76125	0.0789872	0.859395	-4.39639
ENSG00000082014	SMARCD3	0.0703249	4.56531	1.76166	0.0789186	0.859395	-4.46847
ENSG00000152207	CYSLTR2	-0.108764	2.20468	-1.75895	0.0793771	0.860465	-4.24478
ENSG00000169446	MMGT1	0.0434443	3.7279	1.75965	0.0792585	0.860465	-4.41353
ENSG00000100883	SRP54	0.0345165	4.32414	1.75871	0.0794186	0.860465	-4.45996
ENSG00000071054	MAP4K4	0.0550346	6.49368	1.76005	0.0791903	0.860465	-4.4673
ENSG00000132207	SLX1A	-0.0888011	4.54906	-1.75816	0.0795131	0.860465	-4.47056
ENSG00000143382	ADAMTSL4	0.0895407	4.8227	1.75835	0.079482	0.860465	-4.48305
ENSG00000221946	FXYD7	0.133799	0.73954	1.74937	0.0810212	0.860614	-4.14819
ENSG00000211955	IGHV3-33	0.253825	1.18172	1.74607	0.0816017	0.860614	-4.17732
ENSG00000149115	TNKS1BP1	0.0994045	1.42135	1.74518	0.0817496	0.860614	-4.19005
ENSG00000215908	CROCCP2	-0.108436	1.57897	-1.74776	0.0813008	0.860614	-4.2012
ENSG00000138735	PDE5A	-0.115006	1.84073	-1.75272	0.0804441	0.860614	-4.21506
ENSG00000116668	SWT1	0.0686699	1.84789	1.74967	0.080969	0.860614	-4.22037
ENSG00000271109	AC008555.4	0.0896109	1.81232	1.74611	0.0815876	0.860614	-4.22696
ENSG00000116717	GADD45A	0.0813929	2.16884	1.75484	0.0800799	0.860614	-4.24612
ENSG00000149639	SOGA1	0.0901834	2.13169	1.74864	0.081148	0.860614	-4.25168
ENSG00000140287	HDC	-0.316218	2.16692	-1.75171	0.0806291	0.860614	-4.25674
ENSG00000164663	USP49	-0.0684612	2.20645	-1.74484	0.0818071	0.860614	-4.26719
ENSG00000141086	CTRL	-0.0999996	2.58731	-1.75598	0.0798838	0.860614	-4.29461
ENSG00000162946	DISC1	0.0977734	2.75454	1.74904	0.0810788	0.860614	-4.32665
ENSG00000105699	LSR	0.0856885	2.88494	1.74638	0.0815404	0.860614	-4.34681
ENSG00000273015	AC008124.1	-0.0696463	3.2208	-1.7481	0.0812414	0.860614	-4.38315
ENSG00000138326	RPS24	0.121053	8.48158	1.74783	0.0812921	0.860614	-4.40538
ENSG00000129636	ITFG1	0.0466181	3.46024	1.74816	0.0812314	0.860614	-4.40664
ENSG00000075240	GRAMD4	0.0623741	3.87457	1.74504	0.0817738	0.860614	-4.44945
ENSG00000115053	NCL	0.0516679	7.01751	1.75472	0.0800992	0.860614	-4.45561
ENSG00000141568	FOXK2	-0.0392791	3.98712	-1.74606	0.0815952	0.860614	-4.4572
ENSG00000198171	DDRGK1	0.0549487	4.26529	1.75539	0.0799847	0.860614	-4.4624
ENSG00000113161	HMGCR	0.0807071	4.35789	1.74938	0.0810203	0.860614	-4.47693
ENSG00000184743	ATL3	0.038882	4.34767	1.74685	0.0814575	0.860614	-4.48127
ENSG00000112062	MAPK14	0.0775964	6.14363	1.75707	0.0796981	0.860614	-4.48264
ENSG00000157557	ETS2	0.0753903	4.48188	1.7464	0.0815362	0.860614	-4.48882
ENSG00000128951	DUT	-0.0502881	4.56561	-1.74737	0.0813673	0.860614	-4.49068
ENSG00000135686	KLHL36	-0.060656	4.9512	-1.75608	0.0798666	0.860614	-4.49072
ENSG00000183597	TANGO2	-0.0535628	5.60592	-1.75661	0.0797772	0.860614	-4.49315
ENSG00000205903	ZNF316	0.0597945	5.66805	1.75499	0.0800535	0.860614	-4.49327
ENSG00000100385	IL2RB	-0.10051	5.85083	-1.75121	0.0807075	0.860614	-4.49862
ENSG00000118046	STK11	-0.0481404	6.05463	-1.7469	0.081449	0.860614	-4.50015
ENSG00000170542	SERPINB9	-0.0571838	4.89752	-1.74797	0.0812639	0.860614	-4.50242
ENSG00000182552	RWDD4	-0.0549501	2.72024	-1.74367	0.0820129	0.862016	-4.32996
ENSG00000175274	TP53I11	0.0936307	5.47474	1.74328	0.0820831	0.862016	-4.51583
ENSG00000163751	CPA3	-0.269642	1.18581	-1.74044	0.0825873	0.862448	-4.18165
ENSG00000279382	AC018665.1	-0.0964522	1.48422	-1.74018	0.0826242	0.862448	-4.2006
ENSG00000197054	ZNF763	-0.0854159	1.72316	-1.74079	0.0825161	0.862448	-4.22118
ENSG00000100304	TTLL12	0.0500298	3.9896	1.74059	0.0825519	0.862448	-4.46581
ENSG00000099904	ZDHHC8	-0.0522773	4.17212	-1.74119	0.0824468	0.862448	-4.47867
ENSG00000110077	MS4A6A	0.0722202	6.41336	1.74203	0.0822996	0.862448	-4.49807
ENSG00000178996	SNX18	0.0683371	4.97548	1.74081	0.0825133	0.862448	-4.51573
ENSG00000152944	MED21	-0.0737224	2.3415	-1.73975	0.0826998	0.862492	-4.29015
ENSG00000197006	METTL9	0.0494664	6.03877	1.73856	0.0829093	0.863931	-4.51464
ENSG00000261460	AC009690.2	-0.139816	0.54504	-1.73738	0.0831178	0.864174	-4.15595
ENSG00000134470	IL15RA	-0.0779336	2.00028	-1.73781	0.083042	0.864174	-4.25269
ENSG00000051825	MPHOSPH9	-0.0765249	2.839	-1.73721	0.0831473	0.864174	-4.35682
ENSG00000112996	MRPS30	-0.0478871	3.14141	-1.7367	0.0832376	0.864369	-4.39055
ENSG00000233621	LINC01137	0.0939967	1.37881	1.73582	0.0833933	0.865242	-4.20107
ENSG00000213071	LPAL2	-0.116626	0.899649	-1.73455	0.0836186	0.866167	-4.17152
ENSG00000091181	IL5RA	-0.173272	2.5965	-1.73455	0.083626	0.866167	-4.33081
ENSG00000111328	CDK2AP1	-0.0774816	3.27366	-1.73281	0.0839269	0.86736	-4.4108
ENSG00000103591	AAGAB	0.0405115	3.90156	1.73318	0.0838619	0.86736	-4.47108
ENSG00000099968	BCL2L13	-0.0483461	3.96922	-1.7323	0.0840177	0.86736	-4.47674
ENSG00000211679	IGLC3	0.179513	4.97131	1.7323	0.0840285	0.86736	-4.52907
ENSG00000131480	AOC2	-0.0990596	2.85609	-1.73106	0.0842395	0.868055	-4.36293
ENSG00000144028	SNRNP200	0.0417056	6.66776	1.7314	0.0841789	0.868055	-4.50656
ENSG00000008405	CRY1	-0.0842593	2.17163	-1.7278	0.0848231	0.869727	-4.2876
ENSG00000236540	AC006547.1	-0.0650174	2.19408	-1.72667	0.0850265	0.869727	-4.29179
ENSG00000131471	AOC3	-0.105989	3.01533	-1.72698	0.0849714	0.869727	-4.38812
ENSG00000249709	ZNF564	0.0506668	3.03139	1.72574	0.0851939	0.869727	-4.39312
ENSG00000115970	THADA	0.0431706	3.7733	1.72613	0.0851235	0.869727	-4.4704
ENSG00000138698	RAP1GDS1	-0.0435025	3.86582	-1.72941	0.0845349	0.869727	-4.47325
ENSG00000188938	FAM120AOS	-0.0402128	3.9176	-1.72642	0.0850712	0.869727	-4.48194
ENSG00000119760	SUPT7L	-0.0415562	4.25676	-1.72711	0.084948	0.869727	-4.50748
ENSG00000059377	TBXAS1	0.056954	6.66368	1.72897	0.0846139	0.869727	-4.51066
ENSG00000184787	UBE2G2	-0.0367606	5.53481	-1.72667	0.0850268	0.869727	-4.54181
ENSG00000134539	KLRD1	-0.131809	5.30765	-1.72675	0.0850199	0.869727	-4.54187
ENSG00000112715	VEGFA	-0.0977021	2.35674	-1.72466	0.0853879	0.870685	-4.31654
ENSG00000154016	GRAP	0.0753273	4.85446	1.72442	0.085432	0.870685	-4.53976
ENSG00000102057	KCND1	0.113246	1.09657	1.71802	0.0865936	0.871903	-4.20431
ENSG00000125733	TRIP10	0.0884233	1.30739	1.71697	0.0867857	0.871903	-4.21943
ENSG00000237440	ZNF737	-0.102939	1.60939	-1.71862	0.0864851	0.871903	-4.24419
ENSG00000281106	TMEM272	0.135143	1.72819	1.71648	0.0868767	0.871903	-4.2577
ENSG00000203999	LINC01270	0.1937	2.17089	1.71906	0.0864125	0.871903	-4.29696
ENSG00000088726	TMEM40	-0.155519	2.24576	-1.722	0.0858749	0.871903	-4.30619
ENSG00000224086	PPM1F-AS1	-0.070726	2.93117	-1.72184	0.0858993	0.871903	-4.38597
ENSG00000125691	RPL23	0.0900017	8.54803	1.72239	0.0857989	0.871903	-4.44124
ENSG00000188820	CALHM6	-0.126978	3.40567	-1.71686	0.0868115	0.871903	-4.44966
ENSG00000138614	INTS14	0.0460692	3.47161	1.7163	0.0869095	0.871903	-4.45851
ENSG00000004139	SARM1	-0.0667353	3.48809	-1.71709	0.0867644	0.871903	-4.45856
ENSG00000143797	MBOAT2	0.0836814	4.17403	1.72244	0.0857905	0.871903	-4.5067
ENSG00000197323	TRIM33	-0.0651275	4.59809	-1.7209	0.0860691	0.871903	-4.535
ENSG00000114127	XRN1	-0.0761436	4.67915	-1.71831	0.0865419	0.871903	-4.54306
ENSG00000143811	PYCR2	-0.035446	5.22807	-1.72031	0.0861775	0.871903	-4.55203
ENSG00000175130	MARCKSL1	-0.0644868	4.93063	-1.7169	0.0867989	0.871903	-4.55263
ENSG00000185164	NOMO2	0.0639044	5.34367	1.7193	0.0863607	0.871903	-4.55408
ENSG00000186298	PPP1CC	-0.0342107	5.83222	-1.71611	0.0869429	0.871903	-4.55486
ENSG00000100906	NFKBIA	-0.0589548	5.65178	-1.71738	0.0867112	0.871903	-4.55587
ENSG00000170275	CRTAP	-0.0449248	5.73684	-1.71583	0.0869954	0.871903	-4.55679
ENSG00000188215	DCUN1D3	-0.0644567	1.83371	-1.71513	0.0871236	0.872464	-4.26788
ENSG00000182154	MRPL41	0.0834447	4.19627	1.71469	0.0872052	0.872558	-4.51997
ENSG00000234741	GAS5	0.092066	6.21629	1.71423	0.0872901	0.872684	-4.5482
ENSG00000157985	AGAP1	-0.170713	1.08399	-1.71181	0.0877359	0.875445	-4.20953
ENSG00000186132	C2orf76	0.0907166	1.1829	1.70757	0.0885201	0.875445	-4.22511
ENSG00000172071	EIF2AK3	0.0776157	2.65682	1.70923	0.0882122	0.875445	-4.37615
ENSG00000023697	DERA	-0.0504997	2.76126	-1.70962	0.0881396	0.875445	-4.38715
ENSG00000188242	PP7080	-0.0606645	2.79041	-1.70646	0.088726	0.875445	-4.39639
ENSG00000105810	CDK6	0.0700677	2.99245	1.70679	0.088665	0.875445	-4.42191
ENSG00000230724	LINC01001	0.098003	8.34173	1.71122	0.0878452	0.875445	-4.46771
ENSG00000064393	HIPK2	0.0726226	3.59176	1.708	0.0884391	0.875445	-4.48035
ENSG00000175376	EIF1AD	0.0360557	3.6587	1.70904	0.0882471	0.875445	-4.48709
ENSG00000197283	SYNGAP1	0.0684635	3.96243	1.71119	0.087849	0.875445	-4.51207
ENSG00000163803	PLB1	0.119451	3.93073	1.70742	0.0885528	0.875445	-4.51514
ENSG00000154589	LY96	0.111408	4.05459	1.70935	0.0881938	0.875445	-4.51866
ENSG00000057608	GDI2	0.038684	6.83266	1.70927	0.0882032	0.875445	-4.5353
ENSG00000204252	HLA-DOA	-0.0843743	4.38975	-1.7099	0.0880878	0.875445	-4.54174
ENSG00000243317	STMP1	-0.0603719	4.6865	-1.70829	0.0883864	0.875445	-4.55861
ENSG00000188603	CLN3	0.0494179	5.26305	1.7072	0.0885884	0.875445	-4.57305
ENSG00000273247	AC097376.3	0.0857282	1.34498	1.70346	0.0892861	0.875457	-4.24312
ENSG00000173928	SWSAP1	-0.0728106	1.45784	-1.70263	0.0894426	0.875457	-4.24982
ENSG00000157445	CACNA2D3	0.0955797	1.69811	1.70473	0.0890498	0.875457	-4.27111
ENSG00000037280	FLT4	-0.141529	1.65464	-1.70213	0.0895364	0.875457	-4.27156
ENSG00000080573	COL5A3	-0.347876	1.73104	-1.69689	0.0905341	0.875457	-4.28858
ENSG00000224307	AL161785.1	0.100411	2.12887	1.69938	0.0900525	0.875457	-4.3216
ENSG00000106714	CNTNAP3	0.180503	2.16934	1.70187	0.0895902	0.875457	-4.32473
ENSG00000165997	ARL5B	-0.0806963	2.68562	-1.69612	0.0906694	0.875457	-4.39892
ENSG00000163001	CFAP36	0.0667142	2.78622	1.70011	0.0899148	0.875457	-4.40375
ENSG00000187953	PMS2CL	0.0456439	3.15447	1.70316	0.0893433	0.875457	-4.44475
ENSG00000136205	TNS3	0.0748337	3.19644	1.69928	0.0900708	0.875457	-4.45213
ENSG00000204516	MICB	-0.0695748	3.25753	-1.70294	0.0893834	0.875457	-4.45383
ENSG00000059758	CDK17	-0.0836667	3.37438	-1.69862	0.0901968	0.875457	-4.47564
ENSG00000188690	UROS	-0.055338	3.6591	-1.69983	0.0899681	0.875457	-4.50112
ENSG00000165092	ALDH1A1	-0.0984814	3.84004	-1.70422	0.0891471	0.875457	-4.50856
ENSG00000112685	EXOC2	0.0494118	3.88791	1.70496	0.0890051	0.875457	-4.51337
ENSG00000185344	ATP6V0A2	-0.0425374	3.85844	-1.69807	0.0903008	0.875457	-4.52282
ENSG00000075151	EIF4G3	0.0555947	3.9386	1.69775	0.0903607	0.875457	-4.52756
ENSG00000119231	SENP5	-0.0345962	4.24422	-1.69996	0.0899435	0.875457	-4.549
ENSG00000188234	AGAP4	-0.0743877	4.28543	-1.69967	0.0899989	0.875457	-4.55144
ENSG00000126107	HECTD3	0.0468874	4.63884	1.69604	0.0906845	0.875457	-4.57573
ENSG00000197965	MPZL1	-0.105369	5.41279	-1.70403	0.0891838	0.875457	-4.57839
ENSG00000177239	MAN1B1	-0.0444833	5.44053	-1.70254	0.089458	0.875457	-4.58054
ENSG00000160058	BSDC1	-0.0381038	4.95853	-1.69682	0.0905369	0.875457	-4.5854
ENSG00000099860	GADD45B	0.0640037	5.27873	1.6982	0.0902758	0.875457	-4.58743
ENSG00000139178	C1RL	0.0598669	5.31836	1.69725	0.0904552	0.875457	-4.58919
ENSG00000162366	PDZK1IP1	-0.183545	5.53943	-1.69661	0.090587	0.875457	-4.58951
ENSG00000137747	TMPRSS13	-0.101734	0.706484	-1.69119	0.0916065	0.875977	-4.22113
ENSG00000180479	ZNF571	-0.0894003	0.905643	-1.69289	0.0912835	0.875977	-4.22654
ENSG00000197077	KIAA1671	0.168919	1.01246	1.6939	0.0910913	0.875977	-4.23085
ENSG00000197056	ZMYM1	-0.102485	1.65879	-1.69389	0.0910932	0.875977	-4.28361
ENSG00000258441	LINC00641	-0.101023	2.0981	-1.69291	0.0912789	0.875977	-4.33113
ENSG00000138018	SELENOI	-0.0799802	2.14575	-1.69147	0.0915539	0.875977	-4.33835
ENSG00000114767	RRP9	0.0638085	2.92181	1.69193	0.0914666	0.875977	-4.43661
ENSG00000074266	EED	0.0474903	3.41519	1.69118	0.0916088	0.875977	-4.49057
ENSG00000116670	MAD2L2	0.0582538	3.81167	1.69166	0.0915174	0.875977	-4.52885
ENSG00000108010	GLRX3	0.0414465	3.8558	1.694	0.0910721	0.875977	-4.52896
ENSG00000282339	AC010507.2	0.103816	6.65505	1.69152	0.0915478	0.875977	-4.56977
ENSG00000177410	ZFAS1	0.0764127	5.69516	1.69511	0.0908598	0.875977	-4.59007
ENSG00000174611	KY	-0.122263	0.779849	-1.68881	0.0920635	0.876895	-4.22544
ENSG00000141570	CBX8	-0.0727588	1.69745	-1.6879	0.0922384	0.876895	-4.29435
ENSG00000130844	ZNF331	-0.0642957	2.5646	-1.68811	0.0921966	0.876895	-4.39475
ENSG00000143314	MRPL24	0.0624978	3.44069	1.68768	0.0922805	0.876895	-4.50152
ENSG00000188786	MTF1	0.0622359	3.74321	1.68785	0.0922464	0.876895	-4.52651
ENSG00000110955	ATP5F1B	0.0396973	7.38288	1.68965	0.0919027	0.876895	-4.54204
ENSG00000136371	MTHFS	0.07719	4.39708	1.68844	0.0921344	0.876895	-4.57585
ENSG00000132383	RPA1	0.0437565	5.13789	1.68765	0.0922857	0.876895	-4.60246
ENSG00000168528	SERINC2	0.180057	0.856865	1.67856	0.0940497	0.877642	-4.24031
ENSG00000168389	MFSD2A	-0.102266	1.15543	-1.68414	0.0929616	0.877642	-4.25275
ENSG00000146414	SHPRH	-0.149664	1.12621	-1.67649	0.0944517	0.877642	-4.26089
ENSG00000104450	SPAG1	-0.114894	1.3468	-1.68337	0.0931122	0.877642	-4.2658
ENSG00000175591	P2RY2	-0.101252	1.49004	-1.68144	0.0934856	0.877642	-4.28385
ENSG00000107789	MINPP1	-0.0776152	1.6251	-1.67736	0.0942804	0.877642	-4.30259
ENSG00000179941	BBS10	-0.123775	1.74656	-1.68282	0.0932183	0.877642	-4.30807
ENSG00000105245	NUMBL	-0.0805034	1.9018	-1.67833	0.0940918	0.877642	-4.3272
ENSG00000146416	AIG1	-0.064824	2.18735	-1.68617	0.092571	0.877642	-4.34909
ENSG00000237190	CDKN2AIPNL	-0.0609868	2.36993	-1.68198	0.0933815	0.877642	-4.38094
ENSG00000173530	TNFRSF10D	0.0648051	2.33369	1.67617	0.0945146	0.877642	-4.38438
ENSG00000013523	ANGEL1	-0.0578404	2.97469	-1.68512	0.0927724	0.877642	-4.45014
ENSG00000198874	TYW1	0.0612588	2.96261	1.68083	0.0936042	0.877642	-4.45385
ENSG00000196369	SRGAP2B	-0.0876373	3.09772	-1.6856	0.0926802	0.877642	-4.46247
ENSG00000158050	DUSP2	-0.122017	3.0587	-1.67887	0.0939898	0.877642	-4.47253
ENSG00000070269	TMEM260	0.0563071	3.3886	1.67577	0.094592	0.877642	-4.51092
ENSG00000148399	DPH7	-0.0449035	3.80405	-1.68524	0.0927499	0.877642	-4.53832
ENSG00000177051	FBXO46	-0.0464685	3.74466	-1.67741	0.0942713	0.877642	-4.54344
ENSG00000237765	FAM200B	0.0552571	3.8219	1.67631	0.0944866	0.877642	-4.55285
ENSG00000268083	AC008982.1	-0.116065	4.19641	-1.67567	0.094617	0.877642	-4.57969
ENSG00000117640	MTFR1L	-0.0401957	4.42782	-1.68178	0.0934192	0.877642	-4.58856
ENSG00000009954	BAZ1B	0.0474448	4.66562	1.68522	0.0927533	0.877642	-4.59293
ENSG00000171298	GAA	0.0783313	6.19393	1.68336	0.0931145	0.877642	-4.59738
ENSG00000067596	DHX8	0.0482271	4.92484	1.68342	0.0931027	0.877642	-4.60455
ENSG00000243678	NME2	0.070717	6.11792	1.67906	0.0939498	0.877642	-4.60562
ENSG00000136840	ST6GALNAC4	-0.123958	4.66845	-1.6767	0.0944164	0.877642	-4.60666
ENSG00000204681	GABBR1	0.0641518	5.1353	1.68358	0.0930717	0.877642	-4.60923
ENSG00000071553	ATP6AP1	0.0479734	6.09881	1.67577	0.0945925	0.877642	-4.61231
ENSG00000225892	ENSG00000225892	0.0902501	5.76986	1.68007	0.0937542	0.877642	-4.61246
ENSG00000116030	SUMO1	0.0401972	5.00469	1.67774	0.0942068	0.877642	-4.61614
ENSG00000160213	CSTB	0.0606949	5.80183	1.67649	0.0944518	0.877642	-4.61725
ENSG00000260404	AC110079.1	-0.0960918	2.77635	-1.67272	0.0951926	0.878635	-4.44178
ENSG00000180739	S1PR5	-0.135402	4.23533	-1.67308	0.0951291	0.878635	-4.58423
ENSG00000131504	DIAPH1	0.0532645	6.92085	1.67426	0.0948883	0.878635	-4.58669
ENSG00000129055	ANAPC13	-0.0501839	4.22136	-1.67409	0.0949215	0.878635	-4.58694
ENSG00000134250	NOTCH2	0.057937	6.4688	1.67284	0.0951685	0.878635	-4.60608
ENSG00000135929	CYP27A1	0.136789	5.05355	1.67326	0.0950944	0.878635	-4.62395
ENSG00000133321	PLAAT4	-0.0694432	5.24885	-1.67251	0.0952333	0.878635	-4.62721
ENSG00000091483	FH	0.0524512	3.3249	1.6712	0.0954922	0.879008	-4.51107
ENSG00000167985	SDHAF2	0.0511745	4.07998	1.67186	0.0953612	0.879008	-4.58154
ENSG00000204120	GIGYF2	0.0440206	4.52948	1.67131	0.0954701	0.879008	-4.6087
ENSG00000114942	EEF1B2	0.08792	7.66587	1.67058	0.0956156	0.879474	-4.55943
ENSG00000260997	AC004847.1	0.0785787	2.62419	1.67006	0.0957178	0.879744	-4.42812
ENSG00000139266	MARCHF9	0.0597285	4.03472	1.66946	0.0958367	0.880168	-4.58199
ENSG00000102738	MRPS31	0.0533867	2.81101	1.66825	0.0960758	0.881693	-4.45594
ENSG00000268555	AC123912.4	-0.250748	1.10886	-1.666	0.0965315	0.881946	-4.27048
ENSG00000008441	NFIX	-0.143377	3.23906	-1.66586	0.0965595	0.881946	-4.50349
ENSG00000137770	CTDSPL2	-0.0686904	3.63599	-1.6659	0.0965446	0.881946	-4.55246
ENSG00000150593	PDCD4	-0.0297243	6.26415	-1.66679	0.0963666	0.881946	-4.62152
ENSG00000211896	IGHG1	0.183755	5.90076	1.66727	0.0962814	0.881946	-4.6267
ENSG00000125844	RRBP1	0.0723897	5.0024	1.66555	0.0966146	0.881946	-4.63345
ENSG00000110090	CPT1A	0.0598231	5.22202	1.66709	0.0963068	0.881946	-4.63505
ENSG00000163596	ICA1L	-0.103804	0.834958	-1.65915	0.0978964	0.882314	-4.26658
ENSG00000006638	TBXA2R	-0.104413	1.02516	-1.65973	0.097781	0.882314	-4.27901
ENSG00000125257	ABCC4	0.0994865	1.81178	1.664	0.0969231	0.882314	-4.33836
ENSG00000104047	DTWD1	-0.060872	2.09587	-1.6633	0.0970626	0.882314	-4.37219
ENSG00000100601	ALKBH1	0.0616207	2.34438	1.66151	0.0974214	0.882314	-4.4057
ENSG00000119862	LGALSL	0.113948	2.789	1.65848	0.0980355	0.882314	-4.46686
ENSG00000196950	SLC39A10	-0.0876846	2.88517	-1.66437	0.0968489	0.882314	-4.47125
ENSG00000131148	EMC8	-0.0431315	3.22107	-1.6596	0.0978056	0.882314	-4.51721
ENSG00000065978	YBX1	-0.0875956	8.74026	-1.66315	0.0970938	0.882314	-4.52526
ENSG00000162757	C1orf74	0.0544724	3.30654	1.65917	0.0978934	0.882314	-4.52751
ENSG00000184992	BRI3BP	-0.0509291	3.57299	-1.66476	0.0967725	0.882314	-4.54656
ENSG00000169231	THBS3	0.0649683	3.75117	1.66117	0.0974901	0.882314	-4.56942
ENSG00000148843	PDCD11	0.0559367	4.09973	1.65973	0.0977795	0.882314	-4.60025
ENSG00000205323	SARNP	0.0777973	4.15298	1.65843	0.098043	0.882314	-4.60462
ENSG00000159496	RGL4	0.0773786	4.34731	1.65893	0.0979425	0.882314	-4.61813
ENSG00000162909	CAPN2	0.0411536	6.49694	1.66327	0.0970694	0.882314	-4.61875
ENSG00000092964	DPYSL2	0.0688552	4.44506	1.6607	0.0975845	0.882314	-4.62048
ENSG00000153827	TRIP12	0.0383675	6.51525	1.65997	0.0977321	0.882314	-4.62418
ENSG00000173933	RBM4	0.0410756	5.97673	1.66107	0.0975111	0.882314	-4.63775
ENSG00000205707	ETFRF1	-0.0679475	2.27333	-1.65519	0.0986985	0.887444	-4.40487
ENSG00000162769	FLVCR1	-0.0936665	2.42332	-1.65418	0.0989036	0.887444	-4.42823
ENSG00000100027	YPEL1	-0.0940686	2.58355	-1.65479	0.0987804	0.887444	-4.44583
ENSG00000124107	SLPI	0.152185	3.48385	1.65385	0.0989786	0.887444	-4.55303
ENSG00000175137	SH3BP5L	0.0457979	5.57238	1.6538	0.0989805	0.887444	-4.65576
ENSG00000146143	PRIM2	0.0652784	1.69766	1.65336	0.0990706	0.887593	-4.34089
ENSG00000104325	DECR1	0.0464009	5.31352	1.65293	0.0991584	0.887721	-4.65795
ENSG00000152749	GPR180	-0.101655	1.28789	-1.65051	0.0996515	0.889314	-4.30974
ENSG00000244480	AC005154.2	-0.0805124	1.51371	-1.65086	0.0995803	0.889314	-4.32591
ENSG00000213741	RPS29	0.0777599	8.14732	1.65113	0.0995249	0.889314	-4.56549
ENSG00000028528	SNX1	0.0327875	5.93487	1.65025	0.0997045	0.889314	-4.65552
ENSG00000071051	NCK2	-0.0518701	5.04507	-1.65117	0.099517	0.889314	-4.65734
ENSG00000100578	KIAA0586	0.0587234	2.66111	1.64949	0.0998592	0.88938	-4.46441
ENSG00000170632	ARMC10	-0.0396283	3.57445	-1.64968	0.0998204	0.88938	-4.56959
ENSG00000196440	ARMCX4	-0.103514	1.00122	-1.64789	0.100189	0.890431	-4.2882
ENSG00000150347	ARID5B	0.0764192	3.16744	1.64771	0.100226	0.890431	-4.52835
ENSG00000154529	CNTNAP3B	0.172688	3.32686	1.648	0.100175	0.890431	-4.54468
ENSG00000090339	ICAM1	0.0768604	4.4024	1.64748	0.100272	0.890431	-4.63859
ENSG00000083535	PIBF1	-0.0744281	1.84659	-1.64639	0.100496	0.891765	-4.36559
ENSG00000106785	TRIM14	-0.0515607	5.02686	-1.64549	0.100682	0.89276	-4.66599
ENSG00000137275	RIPK1	0.0395061	4.90819	1.64511	0.10076	0.892794	-4.66362
ENSG00000142655	PEX14	-0.0567957	2.87057	-1.64427	0.100934	0.893023	-4.49725
ENSG00000124702	KLHDC3	-0.0358544	5.42622	-1.64441	0.100906	0.893023	-4.67064
ENSG00000125970	RALY	0.0517624	6.77759	1.6433	0.101135	0.893494	-4.63866
ENSG00000108953	YWHAE	0.0312047	5.92645	1.64342	0.101109	0.893494	-4.66613
ENSG00000132718	SYT11	0.0682931	3.56079	1.64292	0.101212	0.893526	-4.57623
ENSG00000171962	DRC3	-0.106124	0.819215	-1.64209	0.101386	0.894402	-4.28634
ENSG00000010318	PHF7	-0.0967357	0.899517	-1.64133	0.101544	0.894524	-4.29233
ENSG00000257027	AC010186.3	-0.0673098	2.30179	-1.64131	0.101548	0.894524	-4.43081
ENSG00000166707	ZCCHC18	-0.11457	0.780935	-1.63381	0.103114	0.895355	-4.29699
ENSG00000004838	ZMYND10	-0.106339	0.939901	-1.63401	0.103071	0.895355	-4.30403
ENSG00000211451	GNRHR2	-0.105007	1.08984	-1.63674	0.1025	0.895355	-4.31117
ENSG00000157168	NRG1	0.218274	1.15731	1.63492	0.102886	0.895355	-4.31672
ENSG00000165410	CFL2	-0.088211	1.25932	-1.63843	0.102145	0.895355	-4.31991
ENSG00000086288	NME8	0.110669	1.47535	1.63542	0.102775	0.895355	-4.34097
ENSG00000223509	AC135983.2	-0.123722	1.74057	-1.63865	0.1021	0.895355	-4.36297
ENSG00000263072	ZNF213-AS1	-0.065802	2.26197	-1.63646	0.102558	0.895355	-4.43202
ENSG00000153485	TMEM251	-0.0518933	2.38257	-1.63562	0.102733	0.895355	-4.44627
ENSG00000138134	STAMBPL1	0.0679956	2.52131	1.63481	0.102903	0.895355	-4.46932
ENSG00000135778	NTPCR	-0.0691004	2.83171	-1.63735	0.102371	0.895355	-4.49964
ENSG00000186532	SMYD4	-0.0540671	3.33949	-1.6334	0.103199	0.895355	-4.57087
ENSG00000198019	FCGR1B	0.151712	3.79913	1.63791	0.102264	0.895355	-4.60893
ENSG00000124164	VAPB	0.033849	3.83128	1.63726	0.10239	0.895355	-4.61237
ENSG00000005175	RPAP3	-0.0515636	3.86297	-1.63495	0.102874	0.895355	-4.61825
ENSG00000141504	SAT2	0.0583446	4.32393	1.64033	0.10175	0.895355	-4.64619
ENSG00000162231	NXF1	-0.0302747	6.4975	-1.63907	0.102013	0.895355	-4.65538
ENSG00000173915	ATP5MD	0.0652549	4.44185	1.63832	0.102169	0.895355	-4.65562
ENSG00000153814	JAZF1	-0.0660368	4.40041	-1.63373	0.10313	0.895355	-4.65944
ENSG00000138942	RNF185	-0.0394255	4.5928	-1.63668	0.102511	0.895355	-4.66489
ENSG00000211893	IGHG2	0.206063	4.96486	1.63484	0.102908	0.895355	-4.68026
ENSG00000114978	MOB1A	-0.0349606	6.79824	-1.63223	0.103446	0.896209	-4.65426
ENSG00000271303	SRXN1	-0.114112	4.92762	-1.63257	0.103382	0.896209	-4.68152
ENSG00000143891	GALM	0.0678238	3.07784	1.63102	0.103701	0.896612	-4.54148
ENSG00000070366	SMG6	0.0519659	3.83451	1.63011	0.103893	0.896612	-4.62228
ENSG00000279369	AC046185.3	-0.0505333	4.0485	-1.63012	0.103891	0.896612	-4.6423
ENSG00000077380	DYNC1I2	0.0442627	4.44653	1.6299	0.103938	0.896612	-4.66855
ENSG00000164104	HMGB2	0.069818	6.06168	1.63042	0.103828	0.896612	-4.68257
ENSG00000132612	VPS4A	-0.0461232	5.53809	-1.63079	0.103749	0.896612	-4.69075
ENSG00000124535	WRNIP1	-0.0502492	3.66914	-1.62933	0.104059	0.897015	-4.60901
ENSG00000197299	BLM	0.0714385	1.93482	1.62479	0.105023	0.899551	-4.409
ENSG00000171503	ETFDH	0.0609385	2.4457	1.62537	0.1049	0.899551	-4.46885
ENSG00000105701	FKBP8	-0.141618	10.9729	-1.62614	0.104742	0.899551	-4.49275
ENSG00000103707	MTFMT	-0.0468107	2.97028	-1.62639	0.104683	0.899551	-4.53445
ENSG00000247315	ZCCHC3	-0.0423671	3.87685	-1.62753	0.10444	0.899551	-4.63114
ENSG00000162976	SLC66A3	-0.0497285	3.89619	-1.62554	0.104864	0.899551	-4.63596
ENSG00000155561	NUP205	0.0453385	3.98513	1.62504	0.10497	0.899551	-4.64446
ENSG00000142875	PRKACB	-0.0666039	4.86898	-1.62626	0.10471	0.899551	-4.69212
ENSG00000135426	TESPA1	0.0653573	5.10045	1.62652	0.104654	0.899551	-4.69634
ENSG00000241978	ENSG00000241978	0.0804054	2.81758	1.62391	0.10521	0.899873	-4.52134
ENSG00000152684	PELO	0.0608691	3.2588	1.62402	0.105188	0.899873	-4.57219
ENSG00000128908	INO80	0.0420784	3.94292	1.62303	0.1054	0.900859	-4.64219
ENSG00000179886	TIGD5	-0.0614973	2.30987	-1.62252	0.105509	0.900878	-4.45778
ENSG00000260592	AC130456.3	-0.161047	4.96403	-1.62237	0.105551	0.900878	-4.69926
ENSG00000256262	USP30-AS1	-0.0975393	0.604767	-1.61221	0.107734	0.901479	-4.31476
ENSG00000261485	PAN3-AS1	0.103331	0.767592	1.61144	0.1079	0.901479	-4.32425
ENSG00000279330	AJ003147.3	-0.0988239	0.903381	-1.61358	0.107435	0.901479	-4.3246
ENSG00000276791	AC092117.1	-0.115572	0.88088	-1.61453	0.10723	0.901479	-4.32468
ENSG00000186153	WWOX	-0.0832899	1.01957	-1.6107	0.108062	0.901479	-4.33799
ENSG00000254815	LMNTD2-AS1	0.116602	1.40508	1.61875	0.106318	0.901479	-4.36069
ENSG00000278196	IGLV2-8	0.191864	1.40726	1.6207	0.105904	0.901479	-4.36363
ENSG00000101868	POLA1	0.0696697	1.65985	1.61377	0.107395	0.901479	-4.38897
ENSG00000180035	ZNF48	0.0722557	2.18111	1.61081	0.108037	0.901479	-4.45855
ENSG00000186594	MIR22HG	-0.0787	2.35885	-1.6135	0.107453	0.901479	-4.47324
ENSG00000119977	TCTN3	0.0516651	2.97962	1.6201	0.106028	0.901479	-4.54606
ENSG00000251546	IGKV1D-39	0.195096	2.88181	1.61835	0.106413	0.901479	-4.54841
ENSG00000125249	RAP2A	-0.0894083	2.96723	-1.61277	0.10761	0.901479	-4.55447
ENSG00000068654	POLR1A	0.0574802	3.28013	1.61494	0.10714	0.901479	-4.58841
ENSG00000071082	RPL31	0.0979991	8.75387	1.61754	0.106581	0.901479	-4.5911
ENSG00000171469	ZNF561	-0.0461204	3.37115	-1.61477	0.107178	0.901479	-4.60001
ENSG00000124571	XPO5	0.0476617	3.51323	1.61253	0.107664	0.901479	-4.618
ENSG00000143549	TPM3	0.0288628	8.24885	1.61369	0.107412	0.901479	-4.61855
ENSG00000145050	MANF	0.0474969	3.84808	1.61603	0.106904	0.901479	-4.64647
ENSG00000011260	UTP18	0.0364099	3.93888	1.61019	0.108174	0.901479	-4.66297
ENSG00000105662	CRTC1	-0.0487736	4.10958	-1.61662	0.106777	0.901479	-4.66565
ENSG00000133048	CHI3L1	0.170244	7.10539	1.61164	0.107867	0.901479	-4.67205
ENSG00000125818	PSMF1	-0.090988	6.48865	-1.61802	0.106477	0.901479	-4.68864
ENSG00000213145	CRIP1	0.0808505	6.33767	1.6195	0.106156	0.901479	-4.68971
ENSG00000082701	GSK3B	0.0445977	4.76731	1.61603	0.106905	0.901479	-4.70319
ENSG00000157637	SLC38A10	0.0587516	6.24388	1.61285	0.107593	0.901479	-4.70356
ENSG00000066322	ELOVL1	0.0395922	5.38853	1.61976	0.106099	0.901479	-4.70807
ENSG00000111790	FGFR1OP2	-0.0670246	4.87849	-1.61518	0.107088	0.901479	-4.70809
ENSG00000179912	R3HDM2	-0.0465572	5.00593	-1.61687	0.106724	0.901479	-4.70857
ENSG00000167202	TBC1D2B	-0.0475968	5.36466	-1.61667	0.106766	0.901479	-4.71276
ENSG00000072609	CHFR	-0.0322751	5.35037	-1.61644	0.106816	0.901479	-4.71299
ENSG00000278311	GGNBP2	0.0304887	5.43362	1.61553	0.107012	0.901479	-4.71451
ENSG00000111321	LTBR	0.0619358	5.37268	1.61421	0.107299	0.901479	-4.71618
ENSG00000115760	BIRC6	0.0574031	5.04608	1.60991	0.108234	0.901479	-4.71962
ENSG00000167863	ATP5PD	0.0500127	5.17826	1.61029	0.108152	0.901479	-4.72137
ENSG00000244734	HBB	-0.156721	17.6255	-1.60875	0.108489	0.901743	-4.33018
ENSG00000097033	SH3GLB1	0.0504698	6.19059	1.60932	0.108364	0.901743	-4.71074
ENSG00000156587	UBE2L6	-0.0859747	6.12871	-1.60875	0.10849	0.901743	-4.71295
ENSG00000203772	SPRN	0.102169	1.09455	1.60684	0.108905	0.902216	-4.34964
ENSG00000110400	NECTIN1	0.0907188	2.57943	1.60644	0.108995	0.902216	-4.5059
ENSG00000186162	CIDECP1	-0.048151	2.7994	-1.60663	0.108953	0.902216	-4.54215
ENSG00000160796	NBEAL2	0.0613869	8.47478	1.60709	0.108851	0.902216	-4.61838
ENSG00000120129	DUSP1	-0.0924492	6.97985	-1.60735	0.108797	0.902216	-4.68519
ENSG00000156467	UQCRB	0.119835	5.95293	1.60722	0.10883	0.902216	-4.71944
ENSG00000257151	ENSG00000257151	-0.12375	0.977565	-1.60512	0.109284	0.902475	-4.34229
ENSG00000119685	TTLL5	0.0693742	1.99095	1.60509	0.10929	0.902475	-4.43836
ENSG00000149516	MS4A3	-0.206995	2.19569	-1.60598	0.109103	0.902475	-4.46329
ENSG00000180376	CCDC66	-0.0639951	3.01324	-1.60479	0.109358	0.902475	-4.57055
ENSG00000084112	SSH1	0.0626507	4.18257	1.60436	0.109451	0.902475	-4.68818
ENSG00000205560	CPT1B	0.090027	4.79815	1.60393	0.109549	0.902475	-4.72357
ENSG00000204632	HLA-G	-0.334606	5.29299	-1.60416	0.109509	0.902475	-4.72771
ENSG00000171428	NAT1	-0.0789531	1.47238	-1.59709	0.111062	0.903023	-4.39206
ENSG00000265018	AGAP12P	-0.141228	1.52304	-1.59694	0.111098	0.903023	-4.39587
ENSG00000179588	ZFPM1	-0.0861012	2.59474	-1.59885	0.110672	0.903023	-4.52298
ENSG00000119328	ABITRAM	0.0509028	2.59461	1.60208	0.109956	0.903023	-4.52321
ENSG00000100427	MLC1	-0.123552	3.03892	-1.59864	0.110723	0.903023	-4.5809
ENSG00000186222	BLOC1S4	-0.0466832	3.07345	-1.60185	0.110006	0.903023	-4.58316
ENSG00000214941	ZSWIM7	0.0473017	3.0565	1.5969	0.111105	0.903023	-4.59013
ENSG00000196204	RNF216P1	-0.0496002	3.2163	-1.59756	0.110958	0.903023	-4.60899
ENSG00000282508	LINC01002	0.100857	8.4619	1.59637	0.111226	0.903023	-4.63471
ENSG00000125510	OPRL1	-0.0600243	3.58805	-1.60066	0.110269	0.903023	-4.64243
ENSG00000154229	PRKCA	0.0743146	3.58222	1.5962	0.111261	0.903023	-4.64985
ENSG00000120899	PTK2B	0.0437227	7.44464	1.60023	0.110365	0.903023	-4.67424
ENSG00000106392	C1GALT1	-0.0720048	3.92404	-1.59834	0.110786	0.903023	-4.6772
ENSG00000130826	DKC1	0.0364075	4.08157	1.60142	0.110101	0.903023	-4.68666
ENSG00000135124	P2RX4	0.0507711	4.09499	1.59715	0.11105	0.903023	-4.69488
ENSG00000062282	DGAT2	0.079801	6.59044	1.60225	0.10992	0.903023	-4.70839
ENSG00000171163	ZNF692	0.0497838	4.37411	1.598	0.110861	0.903023	-4.71241
ENSG00000185896	LAMP1	0.0519977	6.46211	1.60084	0.110231	0.903023	-4.71477
ENSG00000092036	HAUS4	0.0819225	4.59539	1.59631	0.111239	0.903023	-4.72473
ENSG00000102974	CTCF	0.0448165	4.733	1.59772	0.110924	0.903023	-4.72864
ENSG00000093134	VNN3	0.0960961	4.86534	1.59759	0.110957	0.903023	-4.7336
ENSG00000120802	TMPO	-0.0466035	5.19203	-1.59671	0.111149	0.903023	-4.74171
ENSG00000237940	LINC01238	0.119823	0.822662	1.59491	0.111549	0.903541	-4.34782
ENSG00000123975	CKS2	0.0862792	1.4962	1.59493	0.111546	0.903541	-4.40009
ENSG00000213930	GALT	0.0476708	4.297	1.59523	0.111479	0.903541	-4.71158
ENSG00000103196	CRISPLD2	0.103174	5.46597	1.59433	0.111685	0.904032	-4.74592
ENSG00000259448	LINC02352	-0.0908184	0.872599	-1.59319	0.111936	0.904934	-4.34771
ENSG00000174327	SLC16A13	-0.0862196	1.20982	-1.57988	0.114953	0.904934	-4.38949
ENSG00000260853	AC109460.2	-0.100038	1.30565	-1.58605	0.113546	0.904934	-4.39216
ENSG00000235703	LINC00894	-0.0915996	1.24513	-1.57959	0.11502	0.904934	-4.39461
ENSG00000198216	CACNA1E	0.121013	1.28781	1.58118	0.114655	0.904934	-4.39653
ENSG00000181007	ZFP82	-0.079409	1.41562	-1.58773	0.113166	0.904934	-4.39821
ENSG00000221988	PPT2	0.086327	1.37886	1.58161	0.114556	0.904934	-4.4066
ENSG00000174292	TNK1	-0.087464	1.60661	-1.58075	0.114754	0.904934	-4.433
ENSG00000225963	AC009950.1	-0.103833	1.87379	-1.58148	0.114587	0.904934	-4.45781
ENSG00000260121	AC138028.4	-0.110778	2.10347	-1.57994	0.11494	0.904934	-4.48563
ENSG00000100281	HMGXB4	-0.0679733	2.29719	-1.59212	0.112177	0.904934	-4.49501
ENSG00000171792	RHNO1	0.0608805	2.41942	1.5813	0.114629	0.904934	-4.52966
ENSG00000105429	MEGF8	0.0641387	2.66445	1.57997	0.114932	0.904934	-4.56235
ENSG00000156735	BAG4	0.0532277	2.75579	1.58448	0.113903	0.904934	-4.5685
ENSG00000180596	H2BC4	-0.0943385	2.80686	-1.58163	0.114554	0.904934	-4.57639
ENSG00000111726	CMAS	0.0454655	3.00329	1.58919	0.112836	0.904934	-4.59172
ENSG00000229754	CXCR2P1	-0.124535	3.09482	-1.58725	0.11328	0.904934	-4.60322
ENSG00000198755	RPL10A	0.0551208	8.66194	1.59049	0.112543	0.904934	-4.63264
ENSG00000159593	NAE1	0.0471571	3.44111	1.58441	0.113919	0.904934	-4.65197
ENSG00000165312	OTUD1	-0.0647254	3.476	-1.58346	0.114136	0.904934	-4.65491
ENSG00000010539	ZNF200	-0.0570975	3.62364	-1.58932	0.112807	0.904934	-4.6619
ENSG00000184207	PGP	-0.0456932	3.7459	-1.58601	0.113556	0.904934	-4.67926
ENSG00000128731	HERC2	0.0854552	3.75913	1.58198	0.114475	0.904934	-4.68615
ENSG00000185669	SNAI3	-0.0565894	3.85718	-1.58136	0.114614	0.904934	-4.69574
ENSG00000085449	WDFY1	-0.0626097	4.20927	-1.59291	0.111998	0.904934	-4.70845
ENSG00000110906	KCTD10	-0.0421399	3.98281	-1.57927	0.115093	0.904934	-4.70981
ENSG00000234616	JRK	-0.0462916	3.99399	-1.58069	0.114767	0.904934	-4.71118
ENSG00000181523	SGSH	0.0500228	4.46094	1.5897	0.11272	0.904934	-4.72919
ENSG00000168883	USP39	0.0306628	4.43039	1.58761	0.113193	0.904934	-4.73005
ENSG00000144589	STK11IP	0.0478355	4.43175	1.58733	0.113257	0.904934	-4.73038
ENSG00000092847	AGO1	0.0398471	4.57198	1.58896	0.112888	0.904934	-4.73443
ENSG00000188612	SUMO2	-0.027438	6.13908	-1.58922	0.112829	0.904934	-4.74143
ENSG00000136504	KAT7	0.0325694	4.86198	1.59096	0.112437	0.904934	-4.74336
ENSG00000127507	ADGRE2	0.0986022	6.36474	1.58288	0.114272	0.904934	-4.74446
ENSG00000115073	ACTR1B	-0.0325113	4.98092	-1.59221	0.112156	0.904934	-4.74487
ENSG00000215440	NPEPL1	0.0547274	6.12833	1.58615	0.113523	0.904934	-4.74611
ENSG00000012061	ERCC1	-0.0383259	4.82964	-1.58667	0.113405	0.904934	-4.74918
ENSG00000197321	SVIL	0.0693231	5.22702	1.59119	0.112386	0.904934	-4.74986
ENSG00000144567	RETREG2	-0.0445216	6.21514	-1.58138	0.114609	0.904934	-4.75129
ENSG00000175221	MED16	0.0666361	5.39532	1.58796	0.113113	0.904934	-4.75465
ENSG00000131473	ACLY	0.0493039	5.26102	1.58725	0.113273	0.904934	-4.75548
ENSG00000086589	RBM22	0.0276943	5.14618	1.58275	0.114298	0.904934	-4.76174
ENSG00000156599	ZDHHC5	0.0313772	5.28122	1.58206	0.114453	0.904934	-4.76386
ENSG00000130382	MLLT1	0.0478259	5.51961	1.57933	0.11508	0.904934	-4.76732
ENSG00000176055	MBLAC2	-0.122875	0.806969	-1.57764	0.115467	0.90496	-4.36463
ENSG00000181751	MACIR	-0.0883013	0.977956	-1.57737	0.11553	0.90496	-4.37505
ENSG00000111181	SLC6A12	0.130802	1.06751	1.57846	0.115278	0.90496	-4.38047
ENSG00000136167	LCP1	0.0487985	10.1519	1.57752	0.115495	0.90496	-4.59291
ENSG00000186088	GSAP	-0.060829	4.38424	-1.5777	0.115453	0.90496	-4.74157
ENSG00000186834	HEXIM1	-0.0337523	5.11605	-1.57697	0.115621	0.90496	-4.76964
ENSG00000197343	ZNF655	-0.0353929	5.38925	-1.57711	0.115589	0.90496	-4.77126
ENSG00000275302	CCL4	-0.113146	3.32384	-1.57494	0.116093	0.906304	-4.65095
ENSG00000163508	EOMES	-0.105369	3.49464	-1.57533	0.116002	0.906304	-4.66623
ENSG00000143119	CD53	0.0377033	8.40205	1.57573	0.115907	0.906304	-4.66656
ENSG00000119414	PPP6C	0.0271468	5.18584	1.57503	0.116068	0.906304	-4.77356
ENSG00000149179	C11orf49	-0.0559261	2.08682	-1.57445	0.116202	0.906571	-4.49225
ENSG00000154710	RABGEF1	0.0447047	3.99596	1.5738	0.116353	0.906576	-4.71978
ENSG00000214114	MYCBP	0.0435859	4.00566	1.57397	0.116314	0.906576	-4.72054
ENSG00000112130	RNF8	0.0556601	2.22136	1.57308	0.116518	0.907278	-4.51319
ENSG00000116819	TFAP2E	-0.0885465	0.606707	-1.56433	0.11856	0.907531	-4.3705
ENSG00000172731	LRRC20	0.0962987	0.651061	1.56664	0.118018	0.907531	-4.3718
ENSG00000270580	PKD1P6-NPIPP1	-0.212892	1.16875	-1.56795	0.117719	0.907531	-4.40225
ENSG00000100577	GSTZ1	0.0720789	1.60392	1.57031	0.117163	0.907531	-4.44623
ENSG00000106070	GRB10	0.111057	2.00563	1.57082	0.117044	0.907531	-4.48532
ENSG00000105849	POLR1F	-0.0628263	2.44396	-1.56482	0.118444	0.907531	-4.554
ENSG00000257704	INAFM1	0.0816983	2.61491	1.57223	0.116717	0.907531	-4.56725
ENSG00000263272	AC004148.1	-0.0564939	2.66215	-1.5692	0.11742	0.907531	-4.57544
ENSG00000065491	TBC1D22B	-0.0607318	2.82523	-1.56615	0.118131	0.907531	-4.59957
ENSG00000145425	RPS3A	0.0812263	9.72828	1.57074	0.117063	0.907531	-4.61798
ENSG00000142676	RPL11	0.0792595	9.46269	1.5714	0.116908	0.907531	-4.62761
ENSG00000135972	MRPS9	0.0577578	3.11984	1.56457	0.118503	0.907531	-4.6418
ENSG00000196470	SIAH1	-0.0582501	3.17593	-1.56535	0.118319	0.907531	-4.64788
ENSG00000108094	CUL2	0.0417347	3.54784	1.56328	0.118805	0.907531	-4.69296
ENSG00000113583	C5orf15	-0.0534381	3.63635	-1.56444	0.118533	0.907531	-4.7014
ENSG00000011258	MBTD1	-0.0568013	3.67759	-1.56332	0.118796	0.907531	-4.7063
ENSG00000165516	KLHDC2	-0.042077	4.20373	-1.56401	0.118633	0.907531	-4.75011
ENSG00000169189	NSMCE1	0.0551518	4.33592	1.56908	0.117449	0.907531	-4.75211
ENSG00000166197	NOLC1	0.0421635	4.42638	1.56638	0.118078	0.907531	-4.76047
ENSG00000075234	TTC38	-0.0937221	4.47043	-1.56496	0.118415	0.907531	-4.76375
ENSG00000057252	SOAT1	0.0428728	4.57517	1.56819	0.117654	0.907531	-4.7657
ENSG00000148229	POLE3	-0.0282629	4.47432	-1.5638	0.118683	0.907531	-4.76729
ENSG00000177981	ASB8	-0.0306855	4.59141	-1.56458	0.118501	0.907531	-4.77197
ENSG00000099804	CDC34	-0.103843	6.26365	-1.56378	0.118693	0.907531	-4.77554
ENSG00000105643	ARRDC2	-0.0363903	5.8027	-1.56882	0.11751	0.907531	-4.77889
ENSG00000241399	CD302	-0.0700523	5.111	-1.56881	0.117512	0.907531	-4.78136
ENSG00000137486	ARRB1	-0.050877	5.38809	-1.56902	0.117463	0.907531	-4.78297
ENSG00000221963	APOL6	-0.0725204	5.58275	-1.56761	0.117792	0.907531	-4.78414
ENSG00000150681	RGS18	-0.0995652	5.58081	-1.56671	0.118007	0.907531	-4.78557
ENSG00000196663	TECPR2	0.076925	5.5404	1.56351	0.118754	0.907531	-4.79075
ENSG00000172889	EGFL7	-0.135929	0.713696	-1.56288	0.1189	0.907685	-4.37711
ENSG00000147383	NSDHL	0.0603999	2.29139	1.56206	0.119094	0.908015	-4.53838
ENSG00000240247	DEFA1B	0.329966	6.19139	1.56223	0.119065	0.908015	-4.77761
ENSG00000102032	RENBP	0.0634091	4.37916	1.56058	0.119441	0.910091	-4.76618
ENSG00000074935	TUBE1	-0.0937504	1.67839	-1.56017	0.119538	0.910251	-4.46447
ENSG00000232973	CYP1B1-AS1	0.11049	0.759457	1.55767	0.12013	0.9123	-4.38414
ENSG00000228830	AL160408.2	0.226371	1.27107	1.55341	0.121153	0.9123	-4.43274
ENSG00000182873	PRKCZ-AS1	-0.0734043	1.56983	-1.55553	0.120638	0.9123	-4.45634
ENSG00000139131	YARS2	0.0476072	2.31318	1.55552	0.12064	0.9123	-4.55041
ENSG00000123739	PLA2G12A	-0.0682043	2.53543	-1.55344	0.121138	0.9123	-4.58141
ENSG00000278259	MYO19	-0.052579	3.25385	-1.55691	0.12031	0.9123	-4.66758
ENSG00000121644	DESI2	-0.0530044	3.25207	-1.55645	0.12042	0.9123	-4.66929
ENSG00000166145	SPINT1	0.0761508	3.54933	1.55348	0.121127	0.9123	-4.70566
ENSG00000087338	GMCL1	-0.062726	3.5894	-1.55405	0.120991	0.9123	-4.70989
ENSG00000182180	MRPS16	0.0326078	3.93497	1.55653	0.120402	0.9123	-4.74112
ENSG00000126226	PCID2	-0.0414729	4.08412	-1.55674	0.12035	0.9123	-4.7527
ENSG00000119596	YLPM1	0.0554567	4.25416	1.55624	0.120471	0.9123	-4.76262
ENSG00000198113	TOR4A	-0.048827	4.45506	-1.55521	0.120716	0.9123	-4.7746
ENSG00000112893	MAN2A1	-0.048546	4.34333	-1.55332	0.121167	0.9123	-4.77498
ENSG00000141562	NARF	0.0621166	6.36232	1.55561	0.120619	0.9123	-4.78379
ENSG00000189241	TSPYL1	-0.0406336	4.98049	-1.5576	0.120146	0.9123	-4.79528
ENSG00000135677	GNS	0.0481445	6.05401	1.55378	0.121057	0.9123	-4.79586
ENSG00000089060	SLC8B1	0.0406344	5.30709	1.55344	0.121136	0.9123	-4.80542
ENSG00000149294	NCAM1	-0.149693	1.95169	-1.55259	0.121346	0.912648	-4.49699
ENSG00000089195	TRMT6	-0.0450139	2.80137	-1.55249	0.121364	0.912648	-4.61629
ENSG00000163462	TRIM46	0.0845074	1.89344	1.55172	0.121549	0.913089	-4.49967
ENSG00000075142	SRI	0.0358066	4.57657	1.55161	0.121574	0.913089	-4.79027
ENSG00000174989	FBXW8	-0.0709501	2.03199	-1.55116	0.121682	0.913334	-4.51651
ENSG00000172006	ZNF554	-0.0625966	1.82682	-1.54956	0.122066	0.913869	-4.49332
ENSG00000117155	SSX2IP	-0.0817924	1.92867	-1.54144	0.124027	0.913869	-4.51463
ENSG00000124641	MED20	-0.0521011	2.17848	-1.54814	0.122406	0.913869	-4.5421
ENSG00000103540	CCP110	-0.0734379	2.56253	-1.54288	0.12368	0.913869	-4.59923
ENSG00000163104	SMARCAD1	-0.0802028	2.87041	-1.54137	0.124045	0.913869	-4.64251
ENSG00000067248	DHX29	0.0456324	3.31851	1.54984	0.121999	0.913869	-4.68462
ENSG00000000457	SCYL3	0.0465871	3.47431	1.54473	0.123231	0.913869	-4.71074
ENSG00000109919	MTCH2	0.0377445	3.63009	1.54214	0.123859	0.913869	-4.7316
ENSG00000122359	ANXA11	0.0551423	7.89557	1.54492	0.123185	0.913869	-4.73356
ENSG00000166024	R3HCC1L	0.0324885	3.7487	1.5414	0.124038	0.913869	-4.74247
ENSG00000103056	SMPD3	-0.0959436	3.78326	-1.54307	0.123637	0.913869	-4.74574
ENSG00000005249	PRKAR2B	-0.124451	3.91066	-1.54419	0.123369	0.913869	-4.7528
ENSG00000165733	BMS1	0.0475354	3.99536	1.54633	0.122843	0.913869	-4.75772
ENSG00000009790	TRAF3IP3	0.0331332	7.26017	1.5469	0.122707	0.913869	-4.7585
ENSG00000204149	AGAP6	-0.0569961	3.99009	-1.54656	0.122789	0.913869	-4.75897
ENSG00000176788	BASP1	0.0955307	7.23041	1.54119	0.124094	0.913869	-4.76991
ENSG00000169021	UQCRFS1	0.0383765	4.24302	1.54379	0.123459	0.913869	-4.78152
ENSG00000232112	TMA7	0.0818427	6.75261	1.54484	0.123205	0.913869	-4.78445
ENSG00000168958	MFF	-0.0327394	4.27439	-1.54236	0.123804	0.913869	-4.7859
ENSG00000094916	CBX5	0.0428224	4.45999	1.54576	0.122982	0.913869	-4.79264
ENSG00000155363	MOV10	-0.066872	4.73548	-1.54741	0.122583	0.913869	-4.80314
ENSG00000156471	PTDSS1	0.0294655	5.0662	1.55002	0.121955	0.913869	-4.80788
ENSG00000163823	CCR1	0.108303	5.63181	1.54921	0.122157	0.913869	-4.80977
ENSG00000107798	LIPA	0.0709086	5.0515	1.54804	0.122432	0.913869	-4.8102
ENSG00000115977	AAK1	0.0425684	5.10994	1.54894	0.122215	0.913869	-4.8103
ENSG00000204370	SDHD	-0.0404837	4.98265	-1.54677	0.122737	0.913869	-4.81112
ENSG00000138674	SEC31A	0.0419771	4.83306	1.54156	0.124	0.913869	-4.81376
ENSG00000165916	PSMC3	0.0485108	4.92769	1.54366	0.123489	0.913869	-4.81389
ENSG00000204305	AGER	0.07765	5.02063	1.5415	0.124015	0.913869	-4.81923
ENSG00000129347	KRI1	0.0465686	5.14307	1.54115	0.124099	0.913869	-4.82154
ENSG00000051620	HEBP2	0.0503324	5.17371	1.54134	0.124053	0.913869	-4.82165
ENSG00000087903	RFX2	0.10005	3.8572	1.54075	0.1242	0.914056	-4.75248
ENSG00000119408	NEK6	0.0686667	3.03118	1.54032	0.124301	0.914209	-4.66248
ENSG00000104205	SGK3	-0.051039	3.25396	-1.53998	0.124384	0.914209	-4.69219
ENSG00000102125	TAZ	0.0502866	5.4721	1.53972	0.124448	0.914209	-4.82468
ENSG00000231964	AL731567.1	0.103924	0.915262	1.5386	0.124722	0.914217	-4.41757
ENSG00000119686	FLVCR2	0.0866597	1.98901	1.53864	0.124712	0.914217	-4.52813
ENSG00000182858	ALG12	-0.0447686	3.59994	-1.53922	0.12457	0.914217	-4.73091
ENSG00000100221	JOSD1	0.0342331	4.37333	1.53816	0.124828	0.914217	-4.79798
ENSG00000196323	ZBTB44	-0.0529911	4.58668	-1.53832	0.124789	0.914217	-4.80842
ENSG00000275791	TRBV10-3	-0.122864	0.802669	-1.53749	0.124993	0.914875	-4.41178
ENSG00000076382	SPAG5	0.0891076	0.69327	1.53563	0.125448	0.916366	-4.40739
ENSG00000154025	SLC5A10	-0.0962199	2.29132	-1.53542	0.1255	0.916366	-4.57451
ENSG00000163964	PIGX	-0.0581655	4.3049	-1.53627	0.125292	0.916366	-4.79497
ENSG00000149761	NUDT22	0.0483775	4.5703	1.53596	0.125366	0.916366	-4.81245
ENSG00000158470	B4GALT5	0.0815699	5.09057	1.53398	0.125855	0.918396	-4.83091
ENSG00000182551	ADI1	-0.04184	4.39769	-1.53355	0.125959	0.9186	-4.80589
ENSG00000006744	ELAC2	0.0473115	4.3612	1.53317	0.126052	0.918727	-4.80382
ENSG00000120334	CENPL	-0.0924214	0.574673	-1.53282	0.12614	0.918811	-4.40495
ENSG00000149557	FEZ1	-0.127695	0.78865	-1.52372	0.128397	0.919173	-4.42723
ENSG00000171659	GPR34	-0.134681	0.933106	-1.5208	0.129128	0.919173	-4.43943
ENSG00000185875	THNSL1	-0.085568	1.11279	-1.52117	0.129034	0.919173	-4.45417
ENSG00000257342	AC025165.2	-0.531699	1.21943	-1.52283	0.128633	0.919173	-4.46107
ENSG00000164169	PRMT9	-0.066406	1.57225	-1.52045	0.129217	0.919173	-4.49899
ENSG00000215424	MCM3AP-AS1	0.0773188	1.64345	1.52802	0.127327	0.919173	-4.5022
ENSG00000227678	AL355581.1	-0.152305	1.61266	-1.51867	0.129668	0.919173	-4.50435
ENSG00000005187	ACSM3	-0.0780546	1.89591	-1.52781	0.127379	0.919173	-4.52833
ENSG00000156475	PPP2R2B	-0.106941	1.92814	-1.5275	0.127454	0.919173	-4.53254
ENSG00000272282	LINC02084	-0.118949	1.82398	-1.51716	0.130045	0.919173	-4.53274
ENSG00000041353	RAB27B	-0.103966	1.94937	-1.5171	0.130059	0.919173	-4.54589
ENSG00000007402	CACNA2D2	-0.119217	1.95642	-1.51747	0.129967	0.919173	-4.54766
ENSG00000151929	BAG3	0.077502	2.11886	1.51947	0.129461	0.919173	-4.56834
ENSG00000134460	IL2RA	0.087774	2.16722	1.52695	0.127591	0.919173	-4.56837
ENSG00000182141	ZNF708	-0.09353	2.23599	-1.52612	0.127798	0.919173	-4.57697
ENSG00000136682	CBWD2	-0.0838624	2.2719	-1.52376	0.128387	0.919173	-4.58436
ENSG00000109943	CRTAM	-0.0764866	2.21668	-1.5186	0.12968	0.919173	-4.58836
ENSG00000259952	AC009133.2	-0.107326	2.29536	-1.51951	0.129453	0.919173	-4.59674
ENSG00000145781	COMMD10	-0.0608989	2.48221	-1.52303	0.12857	0.919173	-4.61462
ENSG00000079462	PAFAH1B3	0.067858	2.5732	1.5195	0.129456	0.919173	-4.63548
ENSG00000151135	TMEM263	-0.0665127	2.62983	-1.5203	0.129254	0.919173	-4.642
ENSG00000106993	CDC37L1	-0.0543682	2.69984	-1.52123	0.12902	0.919173	-4.64783
ENSG00000115274	INO80B	0.107427	2.83174	1.52277	0.128638	0.919173	-4.66913
ENSG00000170088	TMEM192	-0.0462844	3.03514	-1.52987	0.126866	0.919173	-4.6796
ENSG00000204287	HLA-DRA	-0.0570694	9.23652	-1.52804	0.12732	0.919173	-4.6968
ENSG00000166527	CLEC4D	0.114266	3.15987	1.52271	0.128655	0.919173	-4.70218
ENSG00000136732	GYPC	-0.14194	8.82838	-1.52068	0.129167	0.919173	-4.72577
ENSG00000122376	SHLD2	-0.059825	3.35857	-1.51767	0.129916	0.919173	-4.73467
ENSG00000197961	ZNF121	-0.0503129	3.48728	-1.5212	0.129029	0.919173	-4.74749
ENSG00000135597	REPS1	0.0410284	3.70712	1.52851	0.127204	0.919173	-4.75619
ENSG00000139508	SLC46A3	0.0430201	3.75781	1.53014	0.126802	0.919173	-4.75996
ENSG00000182372	CLN8	-0.0487535	3.76135	-1.52514	0.128043	0.919173	-4.76765
ENSG00000072818	ACAP1	0.0492714	7.71921	1.52432	0.128247	0.919173	-4.76937
ENSG00000135046	ANXA1	0.0607341	7.84644	1.51903	0.129572	0.919173	-4.77119
ENSG00000164691	TAGAP	-0.056592	7.20863	-1.52897	0.127089	0.919173	-4.78705
ENSG00000166224	SGPL1	-0.0334017	4.25218	-1.53133	0.126507	0.919173	-4.7979
ENSG00000114745	GORASP1	0.0375161	4.21909	1.52878	0.127138	0.919173	-4.80085
ENSG00000177042	TMEM80	-0.0493108	4.08882	-1.52136	0.128988	0.919173	-4.80294
ENSG00000150527	MIA2	0.0358171	4.16673	1.51705	0.130071	0.919173	-4.81292
ENSG00000106123	EPHB6	0.0623544	4.20682	1.51781	0.129879	0.919173	-4.81526
ENSG00000090020	SLC9A1	0.0581124	4.47425	1.52455	0.128189	0.919173	-4.82114
ENSG00000113088	GZMK	-0.100651	4.77407	-1.53156	0.126455	0.919173	-4.82694
ENSG00000172493	AFF1	0.0620511	4.86888	1.53189	0.126369	0.919173	-4.82923
ENSG00000085117	CD82	0.0506183	6.25705	1.52512	0.128047	0.919173	-4.83104
ENSG00000221914	PPP2R2A	0.0315119	4.68327	1.52501	0.128075	0.919173	-4.8322
ENSG00000142396	ERVK3-1	-0.0314574	4.78538	-1.52811	0.127305	0.919173	-4.83245
ENSG00000197157	SND1	0.047714	5.77673	1.53184	0.126381	0.919173	-4.83284
ENSG00000149100	EIF3M	0.0316134	5.73624	1.53003	0.126828	0.919173	-4.83599
ENSG00000179526	SHARPIN	-0.0890637	5.70096	-1.52512	0.128051	0.919173	-4.84344
ENSG00000197114	ZGPAT	0.0454397	5.06696	1.52192	0.128848	0.919173	-4.84766
ENSG00000173281	PPP1R3B	0.0788119	5.7035	1.51957	0.129439	0.919173	-4.85171
ENSG00000106477	CEP41	-0.0723805	1.51044	-1.51441	0.130739	0.920123	-4.50357
ENSG00000138794	CASP6	0.0548743	2.01596	1.51559	0.130442	0.920123	-4.56287
ENSG00000170921	TANC2	0.0678043	2.37089	1.51443	0.130734	0.920123	-4.60847
ENSG00000213672	NCKIPSD	0.0529109	2.64179	1.51538	0.130494	0.920123	-4.64765
ENSG00000025039	RRAGD	0.0633954	3.3448	1.51501	0.130589	0.920123	-4.73464
ENSG00000196329	GIMAP5	-0.0593383	6.63993	-1.51475	0.130655	0.920123	-4.83076
ENSG00000143621	ILF2	0.0348754	5.43358	1.516	0.130337	0.920123	-4.85869
ENSG00000101972	STAG2	-0.0635491	5.92129	-1.51316	0.131057	0.921826	-4.85629
ENSG00000108523	RNF167	0.0445662	6.5238	1.51169	0.131431	0.923729	-4.83994
ENSG00000196352	CD55	0.0809262	6.33143	1.5112	0.131557	0.923729	-4.84799
ENSG00000197540	GZMM	-0.0835388	5.44487	-1.51132	0.131528	0.923729	-4.86397
ENSG00000232533	AC093673.1	0.0756965	1.7089	1.5086	0.132219	0.925151	-4.52947
ENSG00000012048	BRCA1	-0.0659103	1.90009	-1.50945	0.132002	0.925151	-4.5505
ENSG00000178809	TRIM73	-0.0759789	2.19684	-1.50896	0.132128	0.925151	-4.59641
ENSG00000134255	CEPT1	-0.0616572	4.19651	-1.50968	0.131944	0.925151	-4.8269
ENSG00000205339	IPO7	-0.0451572	4.30804	-1.50882	0.132163	0.925151	-4.83519
ENSG00000155827	RNF20	0.0330504	4.65575	1.50916	0.132074	0.925151	-4.85258
ENSG00000182534	MXRA7	-0.151305	2.94651	-1.50805	0.132367	0.925651	-4.68859
ENSG00000025434	NR1H3	-0.0685401	1.94871	-1.50751	0.132497	0.925799	-4.56145
ENSG00000151665	PIGF	0.0675365	2.06157	1.50704	0.132618	0.925799	-4.58054
ENSG00000126453	BCL2L12	-0.0543659	2.61611	-1.50728	0.132556	0.925799	-4.6561
ENSG00000136159	NUDT15	-0.0697506	1.19447	-1.50644	0.132771	0.926329	-4.47828
ENSG00000178386	ZNF223	-0.0969312	0.611857	-1.49765	0.135041	0.926329	-4.44464
ENSG00000115138	POMC	-0.139063	0.888161	-1.50242	0.133807	0.926329	-4.46064
ENSG00000259877	AC009113.1	-0.094444	0.875469	-1.49717	0.135166	0.926329	-4.46408
ENSG00000143507	DUSP10	-0.0693024	1.31288	-1.50116	0.13413	0.926329	-4.49273
ENSG00000206562	METTL6	-0.0531499	1.77209	-1.49643	0.135359	0.926329	-4.55376
ENSG00000234353	AP000346.2	0.118128	1.85896	1.50339	0.133557	0.926329	-4.55721
ENSG00000119681	LTBP2	-0.0922641	1.88411	-1.50168	0.133996	0.926329	-4.55823
ENSG00000074657	ZNF532	0.0732071	1.9361	1.50376	0.13346	0.926329	-4.56633
ENSG00000133134	BEX2	0.0830091	2.1269	1.50536	0.133048	0.926329	-4.59255
ENSG00000229117	RPL41	0.0761398	9.968	1.49951	0.134558	0.926329	-4.70518
ENSG00000065183	WDR3	0.0566948	2.93761	1.49824	0.134888	0.926329	-4.71023
ENSG00000138286	FAM149B1	-0.0437508	2.99833	-1.50127	0.134103	0.926329	-4.71247
ENSG00000241163	LINC00877	-0.0770511	3.08952	-1.49947	0.134569	0.926329	-4.72338
ENSG00000130921	C12orf65	-0.0390345	3.17044	-1.50167	0.133998	0.926329	-4.73584
ENSG00000205629	LCMT1	0.0461002	3.1583	1.49606	0.135456	0.926329	-4.74262
ENSG00000131067	GGT7	-0.0588843	3.42877	-1.50421	0.133345	0.926329	-4.76273
ENSG00000197208	SLC22A4	0.0777576	3.48507	1.5018	0.133966	0.926329	-4.76829
ENSG00000144827	ABHD10	-0.0457516	3.57174	-1.50492	0.133161	0.926329	-4.77774
ENSG00000140406	TLNRD1	-0.0448829	3.56741	-1.49865	0.134782	0.926329	-4.77962
ENSG00000041988	THAP3	-0.0653524	3.59541	-1.50466	0.133229	0.926329	-4.78013
ENSG00000156299	TIAM1	0.060952	3.59845	1.50307	0.133637	0.926329	-4.78087
ENSG00000170035	UBE2E3	-0.0431915	3.86785	-1.50491	0.133165	0.926329	-4.80579
ENSG00000114026	OGG1	-0.0369728	4.11717	-1.49655	0.135327	0.926329	-4.83846
ENSG00000102172	SMS	-0.0386533	4.27584	-1.49714	0.135174	0.926329	-4.8484
ENSG00000169087	HSPBAP1	0.0661319	4.43359	1.49611	0.135442	0.926329	-4.85922
ENSG00000197548	ATG7	0.0407036	4.61442	1.5011	0.134146	0.926329	-4.86243
ENSG00000197943	PLCG2	0.0490699	6.29551	1.49982	0.134478	0.926329	-4.86521
ENSG00000142409	ZNF787	0.0571037	4.76114	1.49907	0.134672	0.926329	-4.8696
ENSG00000109103	UNC119	-0.0493259	6.12933	-1.49734	0.135122	0.926329	-4.87289
ENSG00000116350	SRSF4	0.0342643	5.71194	1.50317	0.133612	0.926329	-4.8744
ENSG00000155849	ELMO1	0.0486634	4.81229	1.4972	0.135158	0.926329	-4.87489
ENSG00000038358	EDC4	0.0397219	5.42198	1.50265	0.133747	0.926329	-4.8772
ENSG00000135090	TAOK3	0.0336308	5.10218	1.50043	0.13432	0.926329	-4.87855
ENSG00000112297	CRYBG1	0.0299449	5.50179	1.50005	0.134418	0.926329	-4.881
ENSG00000135049	AGTPBP1	0.065404	5.36518	1.49946	0.134572	0.926329	-4.88209
ENSG00000114126	TFDP2	-0.0534601	3.65798	-1.49557	0.135582	0.926669	-4.79636
ENSG00000111752	PHC1	-0.0584894	3.64247	-1.49515	0.135693	0.926902	-4.79757
ENSG00000177606	JUN	0.0857337	1.91294	1.49482	0.135778	0.926959	-4.57563
ENSG00000181191	PJA1	0.0536085	2.71873	1.49448	0.135868	0.927047	-4.68476
ENSG00000164877	MICALL2	0.0880082	0.935941	1.47531	0.140943	0.927144	-4.49347
ENSG00000172339	ALG14	-0.0772733	0.899905	-1.46684	0.143233	0.927144	-4.49914
ENSG00000241990	PRR34-AS1	0.102531	1.14642	1.48373	0.138697	0.927144	-4.49972
ENSG00000174842	GLMN	-0.071665	1.28649	-1.48094	0.139436	0.927144	-4.51665
ENSG00000114656	CFAP92	0.0887366	1.33658	1.4811	0.139396	0.927144	-4.51942
ENSG00000188732	FAM221A	-0.0634142	1.46356	-1.47855	0.140075	0.927144	-4.53738
ENSG00000253364	COPDA1	0.159319	1.29033	1.46449	0.143877	0.927144	-4.54146
ENSG00000159147	DONSON	-0.0638225	1.439	-1.47221	0.141777	0.927144	-4.54201
ENSG00000182224	CYB5D1	0.103073	1.39518	1.46784	0.142961	0.927144	-4.54721
ENSG00000083093	PALB2	-0.0661322	1.68285	-1.48782	0.137614	0.927144	-4.55121
ENSG00000162851	TFB2M	-0.0623271	1.81182	-1.49193	0.136534	0.927144	-4.56431
ENSG00000157322	CLEC18A	-0.242122	1.84379	-1.49153	0.136649	0.927144	-4.56668
ENSG00000188343	CIBAR1	-0.0854431	1.66176	-1.46607	0.143442	0.927144	-4.57661
ENSG00000135976	ANKRD36	0.0894523	1.79924	1.46804	0.142908	0.927144	-4.59382
ENSG00000182362	YBEY	-0.0901848	2.04729	-1.48774	0.137636	0.927144	-4.59527
ENSG00000155380	SLC16A1	0.0629479	1.86407	1.46902	0.142642	0.927144	-4.60073
ENSG00000127831	VIL1	-0.0682771	2.21744	-1.48967	0.137126	0.927144	-4.62006
ENSG00000256028	AC026362.1	0.113099	2.36011	1.48498	0.138369	0.927144	-4.65063
ENSG00000238243	OR2W3	-0.185311	2.57209	-1.48859	0.137421	0.927144	-4.65994
ENSG00000115827	DCAF17	-0.0616411	2.48388	-1.48965	0.137132	0.927144	-4.66197
ENSG00000248334	WHAMMP2	-0.080096	2.48948	-1.48559	0.138203	0.927144	-4.6626
ENSG00000103154	NECAB2	0.123794	2.46804	1.47965	0.139787	0.927144	-4.67134
ENSG00000113272	THG1L	0.0484591	2.43367	1.47308	0.141545	0.927144	-4.67399
ENSG00000198324	PHETA1	-0.0658963	2.38243	-1.46624	0.143396	0.927144	-4.67408
ENSG00000166167	BTRC	0.0455662	2.59435	1.48175	0.139222	0.927144	-4.68288
ENSG00000125454	SLC25A19	0.0543204	2.48559	1.47368	0.141382	0.927144	-4.68307
ENSG00000117281	CD160	-0.1299	2.57507	-1.48085	0.139467	0.927144	-4.684
ENSG00000169914	OTUD3	-0.0584515	2.6681	-1.4772	0.140438	0.927144	-4.70239
ENSG00000269958	AL049840.5	-0.0477421	2.85819	-1.49099	0.136779	0.927144	-4.70716
ENSG00000106723	SPIN1	-0.0710961	2.74131	-1.47191	0.14186	0.927144	-4.71934
ENSG00000272579	ENSG00000272579	0.0535505	2.77475	1.47204	0.141825	0.927144	-4.72135
ENSG00000109775	UFSP2	0.0487342	2.68832	1.464	0.144006	0.927144	-4.72316
ENSG00000177954	RPS27	0.0754813	9.75189	1.48879	0.137357	0.927144	-4.72769
ENSG00000274211	SOCS7	-0.0514677	2.75096	-1.46447	0.143879	0.927144	-4.7277
ENSG00000137822	TUBGCP4	-0.0467901	3.02269	-1.48681	0.137881	0.927144	-4.73463
ENSG00000135801	TAF5L	-0.0524865	2.93596	-1.47418	0.141247	0.927144	-4.74017
ENSG00000011114	BTBD7	0.0498741	3.10183	1.48892	0.137324	0.927144	-4.74301
ENSG00000126458	RRAS	-0.0775294	3.11897	-1.49119	0.136727	0.927144	-4.7439
ENSG00000147604	RPL7	0.0727129	9.33871	1.48667	0.137918	0.927144	-4.74908
ENSG00000124243	BCAS4	-0.0660253	3.12142	-1.48213	0.139122	0.927144	-4.75525
ENSG00000135482	ZC3H10	-0.0381778	2.98923	-1.46639	0.143356	0.927144	-4.75643
ENSG00000150401	DCUN1D2	-0.0388531	3.13251	-1.47944	0.139838	0.927144	-4.75987
ENSG00000148688	RPP30	0.0418801	3.02401	1.46874	0.142717	0.927144	-4.76089
ENSG00000103489	XYLT1	0.0633016	3.39556	1.49321	0.136198	0.927144	-4.77164
ENSG00000196227	FAM217B	0.0568218	3.2347	1.47794	0.140238	0.927144	-4.77207
ENSG00000133874	RNF122	-0.0624197	3.19005	-1.47169	0.141919	0.927144	-4.77445
ENSG00000170315	UBB	-0.111216	9.37662	-1.46549	0.143604	0.927144	-4.77618
ENSG00000188846	RPL14	0.0474361	8.77975	1.48278	0.138947	0.927144	-4.7772
ENSG00000005700	IBTK	0.063631	3.3968	1.48609	0.138071	0.927144	-4.7829
ENSG00000182899	RPL35A	0.0674121	8.4046	1.47863	0.140053	0.927144	-4.79988
ENSG00000047249	ATP6V1H	0.0423084	3.35923	1.46693	0.143209	0.927144	-4.80147
ENSG00000159840	ZYX	0.0736652	8.55932	1.46692	0.143211	0.927144	-4.81013
ENSG00000211584	SLC48A1	-0.0615701	3.6567	-1.48474	0.138427	0.927144	-4.81085
ENSG00000197111	PCBP2	-0.0328096	8.2413	-1.47649	0.140628	0.927144	-4.81103
ENSG00000173442	EHBP1L1	0.052423	7.78353	1.49089	0.136805	0.927144	-4.8135
ENSG00000135297	MTO1	-0.0376987	3.72795	-1.48429	0.138547	0.927144	-4.81965
ENSG00000101608	MYL12A	0.0324551	8.04508	1.47589	0.140787	0.927144	-4.82045
ENSG00000149476	TKFC	0.0498713	3.58153	1.46908	0.142626	0.927144	-4.82528
ENSG00000131943	C19orf12	-0.0444145	3.52375	-1.46339	0.144173	0.927144	-4.8287
ENSG00000258890	CEP95	0.0405757	3.85307	1.48636	0.137998	0.927144	-4.82929
ENSG00000137331	IER3	-0.0788468	3.72526	-1.47765	0.140317	0.927144	-4.82946
ENSG00000176595	KBTBD11	0.0582719	3.62049	1.46834	0.142826	0.927144	-4.83058
ENSG00000232653	GOLGA8N	-0.111559	3.57923	-1.46345	0.144165	0.927144	-4.83168
ENSG00000100413	POLR3H	-0.0471194	3.63911	-1.46648	0.14333	0.927144	-4.83461
ENSG00000141905	NFIC	-0.0491895	3.9017	-1.48322	0.138833	0.927144	-4.83535
ENSG00000141540	TTYH2	-0.0635768	3.70617	-1.468	0.142918	0.927144	-4.83902
ENSG00000235314	LINC00957	-0.0500215	3.86437	-1.47802	0.140218	0.927144	-4.84164
ENSG00000184792	OSBP2	-0.148473	4.03153	-1.48584	0.138147	0.927144	-4.84287
ENSG00000180953	ST20	0.0838759	3.98797	1.48093	0.139443	0.927144	-4.84775
ENSG00000171476	HOPX	-0.0979771	3.83377	-1.46601	0.143465	0.927144	-4.85405
ENSG00000198856	OSTC	0.0402022	4.2157	1.48919	0.137252	0.927144	-4.85737
ENSG00000134516	DOCK2	0.0454724	6.96841	1.48114	0.139386	0.927144	-4.86481
ENSG00000152229	PSTPIP2	-0.0677331	4.35435	-1.48903	0.137295	0.927144	-4.8656
ENSG00000171223	JUNB	0.059297	7.28747	1.46682	0.14324	0.927144	-4.86842
ENSG00000137193	PIM1	-0.0485329	6.86984	-1.47613	0.140722	0.927144	-4.875
ENSG00000111670	GNPTAB	-0.0566923	4.26921	-1.47747	0.140365	0.927144	-4.87515
ENSG00000147471	PLPBP	-0.0303415	4.15781	-1.46868	0.142734	0.927144	-4.87871
ENSG00000120963	ZNF706	-0.0333279	4.17692	-1.47101	0.142103	0.927144	-4.87881
ENSG00000136444	RSAD1	0.0343977	4.17674	1.46845	0.142795	0.927144	-4.88202
ENSG00000100353	EIF3D	0.0324321	6.67766	1.47639	0.140654	0.927144	-4.88229
ENSG00000135473	PAN2	-0.0414634	4.22994	-1.46923	0.142583	0.927144	-4.88349
ENSG00000119900	OGFRL1	-0.0720726	6.69491	-1.47484	0.14107	0.927144	-4.88439
ENSG00000115464	USP34	0.0465892	5.84591	1.49242	0.136405	0.927144	-4.8869
ENSG00000168056	LTBP3	0.0768337	5.27737	1.49367	0.13608	0.927144	-4.88775
ENSG00000198355	PIM3	0.060589	5.61258	1.49204	0.136505	0.927144	-4.88956
ENSG00000136450	SRSF1	0.0269916	6.13382	1.48306	0.138875	0.927144	-4.89244
ENSG00000154889	MPPE1	-0.0538736	5.85072	-1.48636	0.138001	0.927144	-4.89515
ENSG00000127022	CANX	0.0295735	6.38051	1.47397	0.141304	0.927144	-4.89688
ENSG00000157823	AP3S2	-0.0450332	4.40968	-1.46441	0.143895	0.927144	-4.90119
ENSG00000104419	NDRG1	0.0410293	5.85147	1.48195	0.139168	0.927144	-4.90147
ENSG00000168003	SLC3A2	0.0511533	5.19971	1.48394	0.13864	0.927144	-4.90225
ENSG00000140553	UNC45A	0.0447615	4.98031	1.48081	0.139473	0.927144	-4.90273
ENSG00000114861	FOXP1	0.0350944	4.80094	1.47535	0.140933	0.927144	-4.90586
ENSG00000110852	CLEC2B	0.0966896	5.23826	1.47869	0.140045	0.927144	-4.90941
ENSG00000154217	PITPNC1	-0.0349634	4.7363	-1.47008	0.142354	0.927144	-4.91039
ENSG00000111786	SRSF9	-0.0228335	5.80702	-1.47327	0.141493	0.927144	-4.91352
ENSG00000170445	HARS1	0.0312401	4.77994	1.46893	0.142665	0.927144	-4.91357
ENSG00000198911	SREBF2	0.0408837	5.2661	1.47549	0.140896	0.927144	-4.91429
ENSG00000136699	SMPD4	-0.0369283	4.67204	-1.46379	0.144066	0.927144	-4.91643
ENSG00000158156	XKR8	-0.0586553	5.43409	-1.47333	0.141476	0.927144	-4.91761
ENSG00000198231	DDX42	0.0345271	5.39689	1.47171	0.141914	0.927144	-4.92017
ENSG00000081154	PCNP	-0.0443746	4.90949	-1.46659	0.143302	0.927144	-4.92128
ENSG00000169567	HINT1	0.0605526	5.96342	1.46369	0.144091	0.927144	-4.92295
ENSG00000120314	WDR55	-0.026883	4.97152	-1.46565	0.143558	0.927144	-4.92391
ENSG00000104814	MAP4K1	0.0566666	5.76472	1.46517	0.143688	0.927144	-4.92519
ENSG00000116698	SMG7	0.0275402	5.30737	1.46718	0.143141	0.927144	-4.92633
ENSG00000146192	FGD2	-0.0542335	5.69862	-1.46468	0.143822	0.927144	-4.92711
ENSG00000166747	AP1G1	0.0345692	5.33378	1.46499	0.143736	0.927144	-4.92932
ENSG00000102967	DHODH	-0.04996	2.41186	-1.46283	0.144328	0.927479	-4.68416
ENSG00000182197	EXT1	0.0612743	2.43815	1.46236	0.144455	0.927479	-4.68473
ENSG00000243811	APOBEC3D	-0.0516552	3.82891	-1.46242	0.14444	0.927479	-4.861
ENSG00000210077	MT-TV	-0.136372	2.60572	-1.46202	0.144556	0.927631	-4.71465
ENSG00000166471	TMEM41B	-0.0503778	3.45759	-1.46143	0.144711	0.928135	-4.8238
ENSG00000164120	HPGD	-0.117091	1.13652	-1.46075	0.144898	0.928349	-4.52565
ENSG00000178966	RMI1	-0.0731105	2.07714	-1.46074	0.144898	0.928349	-4.63531
ENSG00000087077	TRIP6	0.0692529	2.21551	1.46028	0.145026	0.928676	-4.65953
ENSG00000279605	AC067930.5	0.106614	1.35034	1.45967	0.145192	0.929019	-4.55067
ENSG00000108604	SMARCD2	0.038022	5.86796	1.45952	0.145234	0.929019	-4.93113
ENSG00000276550	HERC2P2	-0.104207	3.1212	-1.45891	0.145408	0.92964	-4.78629
ENSG00000145592	RPL37	0.0621005	8.65356	1.45814	0.145615	0.929875	-4.81534
ENSG00000124782	RREB1	0.0412112	3.695	1.45828	0.145575	0.929875	-4.85174
ENSG00000071626	DAZAP1	-0.0297159	5.81874	-1.45792	0.145676	0.929875	-4.93422
ENSG00000225973	PIGBOS1	-0.0530943	2.35065	-1.45643	0.146087	0.931837	-4.68028
ENSG00000141526	SLC16A3	0.0572459	7.69676	1.45625	0.146137	0.931837	-4.86372
ENSG00000185730	ZNF696	0.0727625	1.34783	1.44978	0.147931	0.931891	-4.56547
ENSG00000267896	ENSG00000267896	-0.0873696	1.74633	-1.44775	0.148499	0.931891	-4.60931
ENSG00000156017	CARNMT1	-0.0793653	1.82511	-1.45555	0.146328	0.931891	-4.61183
ENSG00000157426	AASDH	0.0570368	2.11305	1.44992	0.147893	0.931891	-4.65821
ENSG00000128203	ASPHD2	-0.0594145	2.15608	-1.45167	0.147404	0.931891	-4.66021
ENSG00000156787	TBC1D31	-0.0709039	2.18992	-1.44708	0.148684	0.931891	-4.66846
ENSG00000279184	ENSG00000279184	-0.0771073	2.32252	-1.44855	0.148276	0.931891	-4.68585
ENSG00000278133	AC135050.6	-0.0530442	2.34918	-1.45043	0.14775	0.931891	-4.68801
ENSG00000126368	NR1D1	-0.0816348	2.42169	-1.4542	0.146703	0.931891	-4.69242
ENSG00000196139	AKR1C3	-0.126232	2.40239	-1.44876	0.148222	0.931891	-4.69816
ENSG00000169429	CXCL8	-0.149534	2.55673	-1.45387	0.146802	0.931891	-4.71885
ENSG00000162924	REL	0.0596896	2.88786	1.45525	0.146413	0.931891	-4.75954
ENSG00000145439	CBR4	-0.0530899	2.87328	-1.45108	0.14757	0.931891	-4.76216
ENSG00000090097	PCBP4	0.0633419	2.95704	1.45462	0.146585	0.931891	-4.77112
ENSG00000198380	GFPT1	-0.049041	2.92125	-1.44724	0.14864	0.931891	-4.77246
ENSG00000173914	RBM4B	0.0411918	3.26564	1.44678	0.148769	0.931891	-4.81867
ENSG00000261371	PECAM1	0.0476608	8.2415	1.45151	0.147449	0.931891	-4.84492
ENSG00000115520	COQ10B	-0.0497215	3.62861	-1.44659	0.148822	0.931891	-4.85957
ENSG00000136811	ODF2	0.0416895	3.89107	1.44678	0.148771	0.931891	-4.88632
ENSG00000117139	KDM5B	0.0386526	4.18084	1.45411	0.146729	0.931891	-4.89916
ENSG00000137312	FLOT1	0.0678079	7.19482	1.44651	0.148846	0.931891	-4.89999
ENSG00000023892	DEF6	0.0443844	7.0735	1.44719	0.148656	0.931891	-4.90424
ENSG00000162722	TRIM58	-0.155372	4.20962	-1.44676	0.148786	0.931891	-4.9054
ENSG00000105401	CDC37	0.0388291	6.88379	1.45247	0.147182	0.931891	-4.90578
ENSG00000140350	ANP32A	0.0418029	6.85892	1.4522	0.147259	0.931891	-4.90828
ENSG00000102898	NUTF2	-0.0457171	4.53265	-1.44725	0.148637	0.931891	-4.93257
ENSG00000107521	HPS1	-0.0607725	6.31289	-1.44739	0.1486	0.931891	-4.93514
ENSG00000154978	VOPP1	0.031908	5.99662	1.45328	0.146957	0.931891	-4.93668
ENSG00000184634	MED12	0.0556152	4.7771	1.44997	0.147879	0.931891	-4.93814
ENSG00000096746	HNRNPH3	-0.0328908	6.02675	-1.44694	0.148726	0.931891	-4.94472
ENSG00000100296	THOC5	0.0481439	5.26072	1.45272	0.147113	0.931891	-4.94572
ENSG00000169919	GUSB	0.0379733	4.95355	1.44834	0.148334	0.931891	-4.94646
ENSG00000188897	AC099489.1	0.0975912	5.59701	1.45156	0.147442	0.931891	-4.94646
ENSG00000052749	RRP12	0.0802405	5.42029	1.45151	0.147454	0.931891	-4.94752
ENSG00000188243	COMMD6	0.0809551	5.08068	1.4488	0.148208	0.931891	-4.94788
ENSG00000260306	AC092375.2	0.181988	0.7606	1.4341	0.152357	0.931943	-4.52946
ENSG00000160447	PKN3	-0.121459	0.912746	-1.43233	0.152857	0.931943	-4.53812
ENSG00000198855	FICD	0.0662096	0.968478	1.42788	0.154135	0.931943	-4.5476
ENSG00000135763	URB2	0.0772829	1.11376	1.4284	0.153986	0.931943	-4.56123
ENSG00000173295	FAM86B3P	-0.0737564	1.39688	-1.43165	0.153052	0.931943	-4.58436
ENSG00000137757	CASP5	0.141777	1.45146	1.43184	0.153001	0.931943	-4.59098
ENSG00000099889	ARVCF	-0.113466	1.54306	-1.43973	0.150754	0.931943	-4.59324
ENSG00000101132	PFDN4	0.0932606	1.53432	1.43512	0.152061	0.931943	-4.59999
ENSG00000075651	PLD1	0.0671499	1.64721	1.43943	0.150838	0.931943	-4.60443
ENSG00000107796	ACTA2	0.119871	1.60804	1.43391	0.152407	0.931943	-4.60547
ENSG00000256771	ZNF253	0.0701772	1.56761	1.42861	0.153926	0.931943	-4.61096
ENSG00000155666	KDM8	-0.0674007	1.73736	-1.44339	0.149721	0.931943	-4.61363
ENSG00000269086	AC008555.2	-0.0859938	1.61696	-1.42787	0.154138	0.931943	-4.61869
ENSG00000154134	ROBO3	-0.108914	2.18443	-1.43976	0.150748	0.931943	-4.68053
ENSG00000138442	WDR12	-0.0495127	2.43362	-1.43444	0.152255	0.931943	-4.72354
ENSG00000266642	AC024267.6	0.148931	2.52957	1.42953	0.153669	0.931943	-4.74096
ENSG00000005448	WDR54	0.0626142	2.67815	1.43412	0.152348	0.931943	-4.76166
ENSG00000251562	MALAT1	0.106322	10.4946	1.42786	0.154145	0.931943	-4.77974
ENSG00000145391	SETD7	0.0571221	2.887	1.43692	0.151549	0.931943	-4.78137
ENSG00000103355	PRSS33	-0.16919	2.86717	-1.43429	0.152307	0.931943	-4.78397
ENSG00000188486	H2AX	-0.0543529	2.94455	-1.43815	0.151202	0.931943	-4.7898
ENSG00000259529	AL136295.5	-0.110282	2.90952	-1.42783	0.154154	0.931943	-4.79017
ENSG00000120725	SIL1	0.0613935	2.85998	1.42772	0.154179	0.931943	-4.79228
ENSG00000173681	BCLAF3	0.048262	2.99264	1.43108	0.153217	0.931943	-4.80515
ENSG00000078804	TP53INP2	-0.0930396	3.30469	-1.44209	0.15009	0.931943	-4.82679
ENSG00000184224	C11orf72	-0.0582986	3.32272	-1.44381	0.149604	0.931943	-4.83091
ENSG00000143947	RPS27A	0.0685003	8.83843	1.43059	0.153357	0.931943	-4.84371
ENSG00000278730	AC005332.6	-0.0400276	3.65833	-1.43539	0.151984	0.931943	-4.87719
ENSG00000107679	PLEKHA1	-0.0589378	3.61616	-1.4329	0.152695	0.931943	-4.87863
ENSG00000197312	DDI2	0.0329202	3.67259	1.43471	0.152179	0.931943	-4.88144
ENSG00000010270	STARD3NL	-0.0501309	3.66411	-1.43211	0.152921	0.931943	-4.88292
ENSG00000171858	RPS21	0.0695137	7.96992	1.42936	0.153708	0.931943	-4.88408
ENSG00000160410	SHKBP1	0.07125	7.79017	1.43488	0.152132	0.931943	-4.88788
ENSG00000134802	SLC43A3	0.0530281	3.8074	1.436	0.151812	0.931943	-4.89162
ENSG00000181192	DHTKD1	-0.0398289	3.85517	-1.43485	0.152139	0.931943	-4.89659
ENSG00000188735	TMEM120B	-0.0524945	3.85398	-1.42896	0.153824	0.931943	-4.90749
ENSG00000089057	SLC23A2	-0.0647955	3.93091	-1.43409	0.152357	0.931943	-4.90781
ENSG00000269711	AC008763.3	0.09287	4.12303	1.43752	0.151385	0.931943	-4.91704
ENSG00000111261	MANSC1	0.0753867	4.26365	1.44399	0.149555	0.931943	-4.91813
ENSG00000179921	GPBAR1	-0.0749263	4.01114	-1.42841	0.153983	0.931943	-4.92042
ENSG00000131626	PPFIA1	0.0495587	4.3577	1.44482	0.149319	0.931943	-4.92478
ENSG00000112584	FAM120B	0.0344519	4.1801	1.43286	0.152706	0.931943	-4.92758
ENSG00000115677	HDLBP	0.0446774	6.50097	1.44263	0.149936	0.931943	-4.93552
ENSG00000142208	AKT1	-0.0544022	6.70521	-1.43548	0.15196	0.931943	-4.93669
ENSG00000163683	SMIM14	-0.0405228	4.26367	-1.43122	0.153177	0.931943	-4.93716
ENSG00000113643	RARS1	0.0383736	4.28426	1.43101	0.153237	0.931943	-4.93838
ENSG00000164506	STXBP5	-0.0673343	4.36493	-1.43217	0.152903	0.931943	-4.942
ENSG00000242247	ARFGAP3	0.0463415	4.32702	1.42872	0.153894	0.931943	-4.94335
ENSG00000078142	PIK3C3	0.0350637	4.55133	1.43917	0.150914	0.931943	-4.94366
ENSG00000164919	COX6C	0.081452	4.55752	1.43665	0.151632	0.931943	-4.94659
ENSG00000135838	NPL	0.0600544	5.87469	1.44517	0.149221	0.931943	-4.95083
ENSG00000149480	MTA2	0.044167	5.93191	1.4436	0.149663	0.931943	-4.9512
ENSG00000156931	VPS8	0.0403738	4.93142	1.44466	0.149363	0.931943	-4.95142
ENSG00000255112	CHMP1B	-0.0589866	5.93722	-1.44345	0.149704	0.931943	-4.95159
ENSG00000068878	PSME4	0.0321466	4.94999	1.44384	0.149595	0.931943	-4.95271
ENSG00000174227	PIGG	-0.0344323	4.54686	-1.43249	0.152812	0.931943	-4.95275
ENSG00000130770	ATP5IF1	0.0361224	5.04487	1.44459	0.149384	0.931943	-4.95401
ENSG00000127152	BCL11B	0.0510609	4.95208	1.44254	0.149962	0.931943	-4.95496
ENSG00000101152	DNAJC5	0.0339697	6.43057	1.42988	0.153559	0.931943	-4.95507
ENSG00000168591	TMUB2	0.0354289	5.51671	1.44471	0.149351	0.931943	-4.95632
ENSG00000134248	LAMTOR5	0.0430061	4.83034	1.43511	0.152064	0.931943	-4.96138
ENSG00000179134	SAMD4B	-0.0389584	4.79447	-1.43299	0.152669	0.931943	-4.9622
ENSG00000101246	ARFRP1	0.0445539	4.92034	1.43528	0.152018	0.931943	-4.96342
ENSG00000100280	AP1B1	0.0446269	5.63801	1.43595	0.151826	0.931943	-4.96663
ENSG00000068697	LAPTM4A	0.0309802	5.69074	1.43496	0.152109	0.931943	-4.9674
ENSG00000158769	F11R	0.0504145	5.85352	1.43321	0.152605	0.931943	-4.96751
ENSG00000115828	QPCT	0.0803179	5.69284	1.43512	0.152064	0.931943	-4.96756
ENSG00000139437	TCHP	0.0341654	5.20253	1.43466	0.152194	0.931943	-4.96921
ENSG00000102978	POLR2C	0.032691	4.9459	1.43077	0.153304	0.931943	-4.97044
[truncated: 10,079 more rows]
